# Supplementary material for: Chromosome-scale genome assembly and annotation of two geographically distinct strains of malaria vector Anopheles albimanus
Source: Sci Rep. 2025 Jun 3;15:19448. doi: 10.1038/s41598-025-01713-9 (PMC12134381; doi:10.1038/s41598-025-01713-9)
Supplement: Supplementary file 1 — Supplementary Information 1. [file 41598_2025_1713_MOESM1_ESM.xlsx]

## Sheet: Sheet1
Table S6: Blast2 GO annotation results of the predicted transcripts in STEC strain
SeqName	Description	#GO	GO IDs	GO Names	InterPro IDs	InterPro GO IDs	InterPro GO Names
STEC_010972.t1	---NA---				no IPS match	no IPS match	no IPS match
STEC_010973.t1	---NA---				no IPS match	no IPS match	no IPS match
STEC_010974.t1	uncharacterized protein LOC118456530				Coil (COILS)	no GO terms	no GO terms
STEC_010975.t1	isoform A				mobidb-lite (MOBIDB_LITE)	no GO terms	no GO terms
STEC_010976.t1	possible mucin				mobidb-lite (MOBIDB_LITE); mobidb-lite (MOBIDB_LITE); mobidb-lite (MOBIDB_LITE)	no GO terms	no GO terms
STEC_010977.t1	uncharacterized protein LOC118456538	1	C:GO:0016020	C:membrane	G3DSA:1.10.287.700 (GENE3D)	no GO terms	no GO terms
STEC_010978.t1	uncharacterized protein LOC118456542	1	C:GO:0016021	C:integral component of membrane	no IPS match	no IPS match	no IPS match
STEC_010979.t1	AGAP000689-PA	1	C:GO:0016020	C:membrane	no IPS match	no IPS match	no IPS match
STEC_010980.t1	Dgri\GH12919-PA-like protein				no IPS match	no IPS match	no IPS match
STEC_010981.t1	carbonic anhydrase-related 10	4	P:GO:0006730; P:GO:0006807; F:GO:0004089; F:GO:0008270	P:one-carbon metabolic process; P:nitrogen compound metabolic process; F:carbonate dehydratase activity; F:zinc ion binding	IPR001148 (SMART); IPR001148 (PFAM); IPR036398 (G3DSA:3.10.200.GENE3D); PTHR18952:SF228 (PANTHER); IPR023561 (PANTHER); IPR001148 (PROSITE_PROFILES); IPR041878 (CDD); IPR036398 (SUPERFAMILY)	F:GO:0004089; F:GO:0008270	F:carbonate dehydratase activity; F:zinc ion binding
STEC_010982.t1	phospholipase A1 3 isoform X1	4	P:GO:0016042; P:GO:0046486; F:GO:0004806; C:GO:0005576	P:lipid catabolic process; P:glycerolipid metabolic process; F:triglyceride lipase activity; C:extracellular region	IPR000734 (PRINTS); IPR013818 (PFAM); IPR029058 (G3DSA:3.40.50.GENE3D); PTHR11610:SF164 (PANTHER); IPR000734 (PANTHER); IPR029058 (SUPERFAMILY)	F:GO:0004806	F:triglyceride lipase activity
STEC_010983.t1	intraflagellar transport 140 homolog	1	F:GO:0005515	F:protein binding	Coil (COILS); IPR019734 (SMART); IPR015943 (G3DSA:2.130.10.GENE3D); IPR019734 (PFAM); IPR015943 (G3DSA:2.130.10.GENE3D); G3DSA:1.25.40.470 (GENE3D); PTHR15722:SF7 (PANTHER); PTHR15722 (PANTHER); IPR011990 (SUPERFAMILY); IPR036322 (SUPERFAMILY); IPR036322 (SUPERFAMILY)	F:GO:0005515	F:protein binding
STEC_010984.t1	brefeldin A-inhibited guanine nucleotide-exchange 3	3	P:GO:0032012; P:GO:0043087; F:GO:0005085	P:regulation of ARF protein signal transduction; P:regulation of GTPase activity; F:guanyl-nucleotide exchange factor activity	IPR000904 (SMART); IPR015403 (PFAM); mobidb-lite (MOBIDB_LITE); mobidb-lite (MOBIDB_LITE); mobidb-lite (MOBIDB_LITE); mobidb-lite (MOBIDB_LITE); PTHR10663:SF370 (PANTHER); PTHR10663 (PANTHER)	P:GO:0032012; F:GO:0005085	P:regulation of ARF protein signal transduction; F:guanyl-nucleotide exchange factor activity
STEC_010985.t1	sodium-dependent neutral amino acid transporter B(0)AT3 isoform X1	3	P:GO:0055085; F:GO:0015293; C:GO:0016021	P:transmembrane transport; F:symporter activity; C:integral component of membrane	IPR000175 (PRINTS); IPR000175 (PFAM); PTHR11616:SF282 (PANTHER); IPR000175 (PANTHER); IPR000175 (PROSITE_PATTERNS); IPR000175 (PROSITE_PROFILES); cd10332 (CDD); IPR037272 (SUPERFAMILY)	C:GO:0016021	C:integral component of membrane
STEC_010986.t1	tRNA dimethylallyltransferase-like	3	F:GO:0000166; F:GO:0016740; F:GO:0046872	F:nucleotide binding; F:transferase activity; F:metal ion binding	IPR027417 (G3DSA:3.40.50.GENE3D); IPR022755 (PFAM); PF01715 (PFAM); G3DSA:3.30.160.60 (GENE3D); mobidb-lite (MOBIDB_LITE); IPR039657 (PANTHER); PTHR11088:SF25 (PANTHER); IPR036236 (SUPERFAMILY)	no GO terms	no GO terms
STEC_010986.t2	general odorant-binding 69-like	3	P:GO:0007608; P:GO:0050896; F:GO:0005549	P:sensory perception of smell; P:response to stimulus; F:odorant binding	IPR006170 (PFAM); IPR036728 (G3DSA:1.10.238.GENE3D); PTHR11857:SF46 (PANTHER); PTHR11857 (PANTHER); PTHR11857 (PANTHER); PTHR11857:SF46 (PANTHER); IPR036728 (SUPERFAMILY); IPR036728 (SUPERFAMILY)	F:GO:0005549	F:odorant binding
STEC_010987.t1	general odorant-binding 69-like	3	P:GO:0007608; P:GO:0050896; F:GO:0005549	P:sensory perception of smell; P:response to stimulus; F:odorant binding	IPR006170 (SMART); IPR006170 (PFAM); IPR036728 (G3DSA:1.10.238.GENE3D); PTHR11857 (PANTHER); PTHR11857:SF46 (PANTHER); IPR036728 (SUPERFAMILY); IPR036728 (SUPERFAMILY)	F:GO:0005549	F:odorant binding
STEC_010988.t1	general odorant-binding 69-like	3	P:GO:0007608; P:GO:0050896; F:GO:0005549	P:sensory perception of smell; P:response to stimulus; F:odorant binding	IPR006170 (SMART); IPR006170 (PFAM); IPR036728 (G3DSA:1.10.238.GENE3D); PTHR11857 (PANTHER); PTHR11857:SF46 (PANTHER); IPR036728 (SUPERFAMILY); IPR036728 (SUPERFAMILY)	F:GO:0005549	F:odorant binding
STEC_010989.t1	general odorant-binding 69-like	3	P:GO:0007608; P:GO:0050896; F:GO:0005549	P:sensory perception of smell; P:response to stimulus; F:odorant binding	IPR006170 (PFAM); IPR036728 (G3DSA:1.10.238.GENE3D); PTHR11857:SF46 (PANTHER); PTHR11857 (PANTHER); PTHR11857 (PANTHER); IPR036728 (SUPERFAMILY); IPR036728 (SUPERFAMILY)	F:GO:0005549	F:odorant binding
STEC_010990.t1	tRNA dimethylallyltransferase-like	4	P:GO:0008033; F:GO:0000166; F:GO:0005524; F:GO:0016740	P:tRNA processing; F:nucleotide binding; F:ATP binding; F:transferase activity	G3DSA:1.10.20.140 (GENE3D); PF01715 (PFAM); IPR027417 (G3DSA:3.40.50.GENE3D); mobidb-lite (MOBIDB_LITE); PTHR11088:SF25 (PANTHER); IPR039657 (PANTHER); IPR027417 (SUPERFAMILY)	no GO terms	no GO terms
STEC_010991.t1	myc	1	F:GO:0046983	F:protein dimerization activity	Coil (COILS); Coil (COILS); Coil (COILS); IPR011598 (SMART); IPR011598 (PFAM); IPR036638 (G3DSA:4.10.280.GENE3D); mobidb-lite (MOBIDB_LITE); mobidb-lite (MOBIDB_LITE); mobidb-lite (MOBIDB_LITE); mobidb-lite (MOBIDB_LITE); mobidb-lite (MOBIDB_LITE); mobidb-lite (MOBIDB_LITE); mobidb-lite (MOBIDB_LITE); mobidb-lite (MOBIDB_LITE); mobidb-lite (MOBIDB_LITE); mobidb-lite (MOBIDB_LITE); mobidb-lite (MO…	F:GO:0046983	F:protein dimerization activity
STEC_010992.t1	---NA---				mobidb-lite (MOBIDB_LITE); mobidb-lite (MOBIDB_LITE); mobidb-lite (MOBIDB_LITE)	no GO terms	no GO terms
STEC_010993.t1	NIF3 1				IPR002678 (PFAM); G3DSA:3.40.1390.30 (GENE3D); IPR002678 (TIGRFAM); IPR002678 (PANTHER); IPR036069 (SUPERFAMILY)	no GO terms	no GO terms
STEC_010993.t2	NIF3 1				IPR002678 (TIGRFAM); G3DSA:3.40.1390.30 (GENE3D); IPR002678 (PFAM); IPR002678 (PANTHER); IPR036069 (SUPERFAMILY)	no GO terms	no GO terms
STEC_010994.t1	actin-related 2 isoform X2	5	P:GO:0034314; F:GO:0003779; F:GO:0005524; C:GO:0005737; C:GO:0005885	P:Arp2/3 complex-mediated actin nucleation; F:actin binding; F:ATP binding; C:cytoplasm; C:Arp2/3 protein complex	IPR004000 (PRINTS); IPR004000 (SMART); G3DSA:3.30.420.40 (GENE3D); IPR004000 (PFAM); G3DSA:3.30.420.40 (GENE3D); PTHR11937:SF409 (PANTHER); IPR004000 (PANTHER); PTHR11937:SF409 (PANTHER); IPR043129 (SUPERFAMILY); IPR043129 (SUPERFAMILY)	no GO terms	no GO terms
STEC_010995.t1	obstructor-E	2	F:GO:0008061; C:GO:0005576	F:chitin binding; C:extracellular region	IPR002557 (SMART); G3DSA:2.170.140.10 (GENE3D); IPR002557 (PFAM); PTHR23301 (PANTHER); PTHR23301:SF68 (PANTHER); IPR002557 (PROSITE_PROFILES); IPR002557 (PROSITE_PROFILES); IPR002557 (PROSITE_PROFILES); IPR036508 (SUPERFAMILY); IPR036508 (SUPERFAMILY); IPR036508 (SUPERFAMILY)	F:GO:0008061; C:GO:0005576	F:chitin binding; C:extracellular region
STEC_010996.t1	obstructor-E-like	2	F:GO:0008061; C:GO:0005576	F:chitin binding; C:extracellular region	IPR002557 (SMART); IPR002557 (PFAM); G3DSA:2.170.140.10 (GENE3D); PTHR23301:SF71 (PANTHER); PTHR23301 (PANTHER); IPR002557 (PROSITE_PROFILES); IPR002557 (PROSITE_PROFILES); IPR002557 (PROSITE_PROFILES); IPR036508 (SUPERFAMILY); IPR036508 (SUPERFAMILY); IPR036508 (SUPERFAMILY)	F:GO:0008061; C:GO:0005576	F:chitin binding; C:extracellular region
STEC_010997.t1	obstructor-E-like	2	F:GO:0008061; C:GO:0005576	F:chitin binding; C:extracellular region	IPR002557 (SMART); G3DSA:2.170.140.10 (GENE3D); IPR002557 (PFAM); PTHR23301:SF71 (PANTHER); PTHR23301 (PANTHER); IPR002557 (PROSITE_PROFILES); IPR002557 (PROSITE_PROFILES); IPR002557 (PROSITE_PROFILES); IPR036508 (SUPERFAMILY); IPR036508 (SUPERFAMILY); IPR036508 (SUPERFAMILY)	F:GO:0008061; C:GO:0005576	F:chitin binding; C:extracellular region
STEC_010998.t1	obstructor-E-like	3	F:GO:0005515; F:GO:0008061; C:GO:0005576	F:protein binding; F:chitin binding; C:extracellular region	IPR002557 (SMART); IPR002557 (PFAM); G3DSA:2.170.140.10 (GENE3D); PTHR23301:SF71 (PANTHER); PTHR23301 (PANTHER); IPR002557 (PROSITE_PROFILES); IPR002557 (PROSITE_PROFILES); IPR002557 (PROSITE_PROFILES); IPR036508 (SUPERFAMILY); IPR036508 (SUPERFAMILY); IPR036508 (SUPERFAMILY)	F:GO:0008061; C:GO:0005576	F:chitin binding; C:extracellular region
STEC_010999.t1	dynein intermediate chain axonemal-like	1	F:GO:0005515	F:protein binding	Coil (COILS); IPR001680 (SMART); IPR015943 (G3DSA:2.130.10.GENE3D); IPR015943 (G3DSA:2.130.10.GENE3D); mobidb-lite (MOBIDB_LITE); mobidb-lite (MOBIDB_LITE); mobidb-lite (MOBIDB_LITE); mobidb-lite (MOBIDB_LITE); mobidb-lite (MOBIDB_LITE); mobidb-lite (MOBIDB_LITE); PTHR12442 (PANTHER); PTHR12442:SF5 (PANTHER); IPR036322 (SUPERFAMILY)	F:GO:0005515	F:protein binding
STEC_011000.t1	cytoplasmic dynein 1 intermediate chain isoform X1	3	P:GO:0007018; F:GO:0005515; C:GO:0005868	P:microtubule-based movement; F:protein binding; C:cytoplasmic dynein complex	Coil (COILS); IPR001680 (SMART); IPR015943 (G3DSA:2.130.10.GENE3D); IPR025956 (PFAM); IPR015943 (G3DSA:2.130.10.GENE3D); mobidb-lite (MOBIDB_LITE); mobidb-lite (MOBIDB_LITE); mobidb-lite (MOBIDB_LITE); mobidb-lite (MOBIDB_LITE); PTHR12442:SF22 (PANTHER); PTHR12442 (PANTHER); IPR001680 (PROSITE_PROFILES); IPR036322 (SUPERFAMILY)	P:GO:0007018; F:GO:0005515; C:GO:0005868	P:microtubule-based movement; F:protein binding; C:cytoplasmic dynein complex
STEC_011001.t1	uncharacterized protein LOC118457452 isoform X4	2	P:GO:0009116; F:GO:0003824	P:nucleoside metabolic process; F:catalytic activity	Coil (COILS); Coil (COILS); IPR035994 (G3DSA:3.40.50.GENE3D); mobidb-lite (MOBIDB_LITE); mobidb-lite (MOBIDB_LITE); mobidb-lite (MOBIDB_LITE); PTHR47705 (PANTHER); IPR035994 (SUPERFAMILY)	P:GO:0009116; F:GO:0003824	P:nucleoside metabolic process; F:catalytic activity
STEC_011002.t1	acetylcholine receptor subunit alpha-like isoform X1	7	P:GO:0034220; P:GO:0060079; F:GO:0004888; F:GO:0022848; C:GO:0016021; C:GO:0030054; C:GO:0045211	P:ion transmembrane transport; P:excitatory postsynaptic potential; F:transmembrane signaling receptor activity; F:acetylcholine-gated cation-selective channel activity; C:integral component of membrane; C:cell junction; C:postsynaptic membrane	IPR002394 (PRINTS); IPR006201 (PRINTS); IPR006202 (PFAM); IPR006029 (PFAM); IPR036734 (G3DSA:2.70.170.GENE3D); G3DSA:1.20.58.390 (GENE3D); mobidb-lite (MOBIDB_LITE); mobidb-lite (MOBIDB_LITE); mobidb-lite (MOBIDB_LITE); IPR006201 (PANTHER); PTHR18945:SF531 (PANTHER); IPR006201 (PANTHER); IPR018000 (PROSITE_PATTERNS); cd19031 (CDD); cd19064 (CDD); IPR036719 (SUPERFAMILY); IPR036734 (SUPERFAMILY)	P:GO:0006811; P:GO:0034220; F:GO:0004888; F:GO:0005216; F:GO:0005230; F:GO:0022848; C:GO:0016021; C:GO:0045211	P:ion transport; P:ion transmembrane transport; F:transmembrane signaling receptor activity; F:ion channel activity; F:extracellular ligand-gated ion channel activity; F:acetylcholine-gated cation-selective channel activity; C:integral component of membrane; C:postsynaptic membrane
STEC_011003.t1	AMME syndrome 1				IPR027485 (G3DSA:3.30.700.GENE3D); IPR023473 (TIGRFAM); IPR002733 (PFAM); G3DSA:3.30.1490.150 (GENE3D); IPR023473 (PANTHER); PTHR13016:SF2 (PANTHER); IPR002733 (PROSITE_PROFILES); IPR036071 (SUPERFAMILY)	no GO terms	no GO terms
STEC_011004.t1	tyrosine aminotransferase	10	P:GO:0000162; P:GO:0006103; P:GO:0006536; P:GO:0006559; P:GO:0006571; P:GO:0006572; P:GO:0009094; P:GO:0009821; F:GO:0004838; F:GO:0030170	P:tryptophan biosynthetic process; P:2-oxoglutarate metabolic process; P:glutamate metabolic process; P:L-phenylalanine catabolic process; P:tyrosine biosynthetic process; P:tyrosine catabolic process; P:L-phenylalanine biosynthetic process; P:alkaloid biosynthetic process; F:L-tyrosine:2-oxoglutarate aminotransferase activity; F:pyridoxal phosphate binding	IPR005958 (PIRSF); IPR005957 (TIGRFAM); IPR015422 (G3DSA:3.90.1150.GENE3D); IPR004839 (PFAM); IPR005958 (TIGRFAM); IPR015421 (G3DSA:3.40.640.GENE3D); PTHR45744 (PANTHER); PTHR45744:SF2 (PANTHER); IPR004838 (PROSITE_PATTERNS); cd00609 (CDD); IPR015424 (SUPERFAMILY)	P:GO:0006520; P:GO:0009058; P:GO:0009072; F:GO:0003824; F:GO:0004838; F:GO:0008483; F:GO:0030170	P:cellular amino acid metabolic process; P:biosynthetic process; P:aromatic amino acid family metabolic process; F:catalytic activity; F:L-tyrosine:2-oxoglutarate aminotransferase activity; F:transaminase activity; F:pyridoxal phosphate binding
STEC_011005.t1	NADH dehydrogenase (ubiquinone) complex assembly factor 6 homolog	2	P:GO:0009058; F:GO:0016740	P:biosynthetic process; F:transferase activity	IPR002060 (PFAM); IPR008949 (G3DSA:1.10.600.GENE3D); PTHR21181:SF13 (PANTHER); PTHR21181 (PANTHER); IPR008949 (SUPERFAMILY)	P:GO:0009058; F:GO:0016740	P:biosynthetic process; F:transferase activity
STEC_011005.t2	NADH dehydrogenase (ubiquinone) complex assembly factor 6 homolog	2	P:GO:0009058; F:GO:0016740	P:biosynthetic process; F:transferase activity	IPR008949 (G3DSA:1.10.600.GENE3D); IPR002060 (PFAM); PTHR21181:SF13 (PANTHER); PTHR21181 (PANTHER); IPR008949 (SUPERFAMILY)	P:GO:0009058; F:GO:0016740	P:biosynthetic process; F:transferase activity
STEC_011006.t1	translation initiation factor eIF-2B subunit delta-like	3	P:GO:0034729; P:GO:0051726; F:GO:0031151	P:histone H3-K79 methylation; P:regulation of cell cycle; F:histone methyltransferase activity (H3-K79 specific)	IPR022207 (PFAM); mobidb-lite (MOBIDB_LITE); mobidb-lite (MOBIDB_LITE); mobidb-lite (MOBIDB_LITE); PTHR21451:SF14 (PANTHER); IPR030445 (PANTHER)	P:GO:0034729; P:GO:0051726; F:GO:0031151	P:histone H3-K79 methylation; P:regulation of cell cycle; F:histone methyltransferase activity (H3-K79 specific)
STEC_011007.t1	tRNA methyltransferase 10 homolog A	2	P:GO:0030488; F:GO:0052905	P:tRNA methylation; F:tRNA (guanine(9)-N(1))-methyltransferase activity	IPR016009 (PFAM); IPR038459 (G3DSA:3.40.1280.GENE3D); IPR016653 (PIRSF); mobidb-lite (MOBIDB_LITE); mobidb-lite (MOBIDB_LITE); mobidb-lite (MOBIDB_LITE); IPR007356 (PANTHER); IPR028564 (PROSITE_PROFILES); cd18101 (CDD)	F:GO:0008168	F:methyltransferase activity
STEC_011008.t1	prolyl endopeptidase FAP isoform X2	2	P:GO:0006508; F:GO:0008236	P:proteolysis; F:serine-type peptidase activity	IPR002469 (PFAM); G3DSA:2.140.10.30 (GENE3D); G3DSA:2.140.10.30 (GENE3D); IPR029058 (G3DSA:3.40.50.GENE3D); IPR001375 (PFAM); G3DSA:2.140.10.30 (GENE3D); G3DSA:2.140.10.30 (GENE3D); mobidb-lite (MOBIDB_LITE); mobidb-lite (MOBIDB_LITE); mobidb-lite (MOBIDB_LITE); mobidb-lite (MOBIDB_LITE); PTHR11731:SF135 (PANTHER); PTHR11731 (PANTHER); IPR029058 (SUPERFAMILY); SSF82171 (SUPERFAMILY)	P:GO:0006508; F:GO:0008236	P:proteolysis; F:serine-type peptidase activity
STEC_011009.t1	serine-rich adhesin for platelets-like isoform X2	3	P:GO:0006468; F:GO:0004672; F:GO:0005524	P:protein phosphorylation; F:protein kinase activity; F:ATP binding	IPR000719 (SMART); G3DSA:1.10.510.10 (GENE3D); IPR000719 (PFAM); G3DSA:3.30.200.20 (GENE3D); mobidb-lite (MOBIDB_LITE); mobidb-lite (MOBIDB_LITE); mobidb-lite (MOBIDB_LITE); mobidb-lite (MOBIDB_LITE); mobidb-lite (MOBIDB_LITE); mobidb-lite (MOBIDB_LITE); mobidb-lite (MOBIDB_LITE); mobidb-lite (MOBIDB_LITE); mobidb-lite (MOBIDB_LITE); mobidb-lite (MOBIDB_LITE); mobidb-lite (MOBIDB_LITE); mobidb-li…	P:GO:0006468; F:GO:0004672; F:GO:0005524	P:protein phosphorylation; F:protein kinase activity; F:ATP binding
STEC_011010.t1	bromodomain-containing 4B-like	1	C:GO:0016020	C:membrane	mobidb-lite (MOBIDB_LITE); mobidb-lite (MOBIDB_LITE); mobidb-lite (MOBIDB_LITE); mobidb-lite (MOBIDB_LITE)	no GO terms	no GO terms
STEC_011011.t1	serine threonine- kinase STE20 isoform X12				Coil (COILS); mobidb-lite (MOBIDB_LITE); mobidb-lite (MOBIDB_LITE); mobidb-lite (MOBIDB_LITE); mobidb-lite (MOBIDB_LITE); mobidb-lite (MOBIDB_LITE); mobidb-lite (MOBIDB_LITE); mobidb-lite (MOBIDB_LITE); mobidb-lite (MOBIDB_LITE); mobidb-lite (MOBIDB_LITE); mobidb-lite (MOBIDB_LITE); mobidb-lite (MOBIDB_LITE); mobidb-lite (MOBIDB_LITE); mobidb-lite (MOBIDB_LITE)	no GO terms	no GO terms
STEC_011012.t1	neurogenic locus Notch isoform X1	9	P:GO:0007219; P:GO:0007275; P:GO:0030154; P:GO:0050793; F:GO:0005509; F:GO:0005515; C:GO:0005634; C:GO:0005886; C:GO:0016021	P:Notch signaling pathway; P:multicellular organism development; P:cell differentiation; P:regulation of developmental process; F:calcium ion binding; F:protein binding; C:nucleus; C:plasma membrane; C:integral component of membrane	Coil (COILS); IPR000800 (PRINTS); PR00010 (PRINTS); PR01983 (PRINTS); IPR002110 (SMART); IPR000742 (SMART); IPR000800 (SMART); IPR010660 (SMART); IPR024600 (SMART); IPR001881 (SMART); IPR011656 (SMART); G3DSA:2.10.25.10 (GENE3D); G3DSA:2.10.25.10 (GENE3D); IPR008297 (PIRSF); G3DSA:3.30.70.3310 (GENE3D); IPR011656 (PFAM); IPR010660 (PFAM); G3DSA:2.10.25.10 (GENE3D); G3DSA:2.10.25.10 (GENE3D); G3DS…	P:GO:0007219; P:GO:0007275; P:GO:0030154; P:GO:0050793; F:GO:0005509; F:GO:0005515; C:GO:0016021	P:Notch signaling pathway; P:multicellular organism development; P:cell differentiation; P:regulation of developmental process; F:calcium ion binding; F:protein binding; C:integral component of membrane
STEC_011013.t1	homeobox MOX-1-like	4	P:GO:0045944; F:GO:0000981; F:GO:0003677; C:GO:0005634	P:positive regulation of transcription by RNA polymerase II; F:DNA-binding transcription factor activity, RNA polymerase II-specific; F:DNA binding; C:nucleus	IPR020479 (PRINTS); IPR001356 (SMART); IPR001356 (PFAM); G3DSA:1.10.10.60 (GENE3D); mobidb-lite (MOBIDB_LITE); mobidb-lite (MOBIDB_LITE); mobidb-lite (MOBIDB_LITE); mobidb-lite (MOBIDB_LITE); mobidb-lite (MOBIDB_LITE); IPR042634 (PANTHER); IPR017970 (PROSITE_PATTERNS); IPR001356 (PROSITE_PROFILES); IPR001356 (CDD); IPR009057 (SUPERFAMILY)	P:GO:0006355; P:GO:0045944; F:GO:0000981; F:GO:0003677; F:GO:0003700	P:regulation of transcription, DNA-templated; P:positive regulation of transcription by RNA polymerase II; F:DNA-binding transcription factor activity, RNA polymerase II-specific; F:DNA binding; F:DNA-binding transcription factor activity
STEC_011014.t1	serine threonine- kinase 32A	4	P:GO:0006468; P:GO:0009069; F:GO:0004674; F:GO:0005524	P:protein phosphorylation; P:serine family amino acid metabolic process; F:protein serine/threonine kinase activity; F:ATP binding	Coil (COILS); IPR000719 (SMART); G3DSA:1.10.510.10 (GENE3D); G3DSA:3.30.200.20 (GENE3D); IPR000719 (PFAM); mobidb-lite (MOBIDB_LITE); mobidb-lite (MOBIDB_LITE); mobidb-lite (MOBIDB_LITE); mobidb-lite (MOBIDB_LITE); PTHR24356:SF157 (PANTHER); PTHR24356 (PANTHER); IPR008271 (PROSITE_PATTERNS); IPR017441 (PROSITE_PATTERNS); IPR000719 (PROSITE_PROFILES); cd05578 (CDD); IPR011009 (SUPERFAMILY)	P:GO:0006468; F:GO:0004672; F:GO:0005524	P:protein phosphorylation; F:protein kinase activity; F:ATP binding
STEC_011015.t1	xaa-Pro aminopeptidase -like	2	P:GO:0006508; F:GO:0070006	P:proteolysis; F:metalloaminopeptidase activity	IPR000587 (PFAM); IPR029149 (G3DSA:3.40.350.GENE3D); IPR029149 (G3DSA:3.40.350.GENE3D); IPR036005 (G3DSA:3.90.230.GENE3D); IPR000994 (PFAM); IPR032416 (PFAM); PF16189 (PFAM); PTHR43763:SF11 (PANTHER); PTHR43763 (PANTHER); IPR033740 (CDD); IPR029149 (SUPERFAMILY); IPR036005 (SUPERFAMILY)	F:GO:0016787; F:GO:0070006	F:hydrolase activity; F:metalloaminopeptidase activity
STEC_011016.t1	BTB POZ domain-containing 2-like	1	F:GO:0005515	F:protein binding	IPR000210 (SMART); G3DSA:1.25.40.420 (GENE3D); IPR011705 (PFAM); IPR011333 (G3DSA:3.30.710.GENE3D); IPR000210 (PFAM); PTHR45774:SF4 (PANTHER); PTHR45774 (PANTHER); IPR000210 (PROSITE_PROFILES); cd18186 (CDD); cd14733 (CDD); IPR011333 (SUPERFAMILY)	F:GO:0005515	F:protein binding
STEC_011017.t1	arginine serine-rich PNISR-like				Coil (COILS); Coil (COILS); Coil (COILS); IPR031937 (PFAM); mobidb-lite (MOBIDB_LITE); mobidb-lite (MOBIDB_LITE); mobidb-lite (MOBIDB_LITE); mobidb-lite (MOBIDB_LITE); mobidb-lite (MOBIDB_LITE); mobidb-lite (MOBIDB_LITE); mobidb-lite (MOBIDB_LITE); mobidb-lite (MOBIDB_LITE); mobidb-lite (MOBIDB_LITE); mobidb-lite (MOBIDB_LITE); mobidb-lite (MOBIDB_LITE); mobidb-lite (MOBIDB_LITE); mobidb-lite (MO…	no GO terms	no GO terms
STEC_011017.t2	arginine serine-rich PNISR-like				Coil (COILS); Coil (COILS); Coil (COILS); IPR031937 (PFAM); mobidb-lite (MOBIDB_LITE); mobidb-lite (MOBIDB_LITE); mobidb-lite (MOBIDB_LITE); mobidb-lite (MOBIDB_LITE); mobidb-lite (MOBIDB_LITE); mobidb-lite (MOBIDB_LITE); mobidb-lite (MOBIDB_LITE); mobidb-lite (MOBIDB_LITE); mobidb-lite (MOBIDB_LITE); mobidb-lite (MOBIDB_LITE); mobidb-lite (MOBIDB_LITE); mobidb-lite (MOBIDB_LITE); mobidb-lite (MO…	no GO terms	no GO terms
STEC_011017.t3	arginine serine-rich PNISR-like				Coil (COILS); Coil (COILS); Coil (COILS); IPR031937 (PFAM); mobidb-lite (MOBIDB_LITE); mobidb-lite (MOBIDB_LITE); mobidb-lite (MOBIDB_LITE); mobidb-lite (MOBIDB_LITE); mobidb-lite (MOBIDB_LITE); mobidb-lite (MOBIDB_LITE); mobidb-lite (MOBIDB_LITE); mobidb-lite (MOBIDB_LITE); mobidb-lite (MOBIDB_LITE); mobidb-lite (MOBIDB_LITE); mobidb-lite (MOBIDB_LITE); mobidb-lite (MOBIDB_LITE); mobidb-lite (MO…	no GO terms	no GO terms
STEC_011018.t1	isoform A	2	C:GO:0016020; C:GO:0016021	C:membrane; C:integral component of membrane	no IPS match	no IPS match	no IPS match
STEC_011019.t1	solute carrier family 41 member 1 isoform X1	3	P:GO:0006812; F:GO:0008324; C:GO:0016020	P:cation transport; F:cation transmembrane transporter activity; C:membrane	IPR006667 (PFAM); IPR036739 (G3DSA:1.10.357.GENE3D); mobidb-lite (MOBIDB_LITE); mobidb-lite (MOBIDB_LITE); PTHR16228 (PANTHER); PTHR16228:SF26 (PANTHER); IPR036739 (SUPERFAMILY); IPR036739 (SUPERFAMILY)	P:GO:0006812; F:GO:0008324	P:cation transport; F:cation transmembrane transporter activity
STEC_011020.t1	breast carcinoma-amplified sequence 3 homolog isoform X1	2	P:GO:0006914; F:GO:0005515	P:autophagy; F:protein binding	Coil (COILS); Coil (COILS); IPR022175 (PFAM); mobidb-lite (MOBIDB_LITE); mobidb-lite (MOBIDB_LITE); mobidb-lite (MOBIDB_LITE); mobidb-lite (MOBIDB_LITE); mobidb-lite (MOBIDB_LITE); mobidb-lite (MOBIDB_LITE); mobidb-lite (MOBIDB_LITE); mobidb-lite (MOBIDB_LITE); mobidb-lite (MOBIDB_LITE); mobidb-lite (MOBIDB_LITE); mobidb-lite (MOBIDB_LITE); mobidb-lite (MOBIDB_LITE); mobidb-lite (MOBIDB_LITE); mo…	P:GO:0006914; F:GO:0005515	P:autophagy; F:protein binding
STEC_011021.t1	glutathione synthetase-like isoform X1	6	P:GO:0006750; F:GO:0000287; F:GO:0004363; F:GO:0005524; F:GO:0042803; F:GO:0043295	P:glutathione biosynthetic process; F:magnesium ion binding; F:glutathione synthase activity; F:ATP binding; F:protein homodimerization activity; F:glutathione binding	IPR005615 (PFAM); G3DSA:3.30.470.20 (GENE3D); IPR014709 (G3DSA:3.30.1490.GENE3D); IPR005615 (PFAM); IPR004887 (PFAM); IPR014042 (G3DSA:1.10.1080.GENE3D); IPR014042 (G3DSA:1.10.1080.GENE3D); IPR037013 (G3DSA:3.40.50.GENE3D); G3DSA:3.30.470.20 (GENE3D); IPR005615 (TIGRFAM); IPR005615 (PIRSF); PTHR11130:SF0 (PANTHER); IPR005615 (PANTHER); SSF56059 (SUPERFAMILY); SSF56059 (SUPERFAMILY); IPR016185 (SU…	P:GO:0006750; F:GO:0004363; F:GO:0005524; F:GO:0016874	P:glutathione biosynthetic process; F:glutathione synthase activity; F:ATP binding; F:ligase activity
STEC_011022.t1	mannosyl-oligosaccharide alpha-1,2-mannosidase IA isoform X1	4	P:GO:0005975; F:GO:0004571; F:GO:0005509; C:GO:0016020	P:carbohydrate metabolic process; F:mannosyl-oligosaccharide 1,2-alpha-mannosidase activity; F:calcium ion binding; C:membrane	IPR001382 (PRINTS); IPR001382 (PFAM); IPR012341 (G3DSA:1.50.10.GENE3D); mobidb-lite (MOBIDB_LITE); mobidb-lite (MOBIDB_LITE); PTHR11742 (PANTHER); PTHR11742:SF31 (PANTHER); IPR036026 (SUPERFAMILY)	P:GO:0005975; F:GO:0004571; F:GO:0005509; C:GO:0016020	P:carbohydrate metabolic process; F:mannosyl-oligosaccharide 1,2-alpha-mannosidase activity; F:calcium ion binding; C:membrane
STEC_011023.t1	uncharacterized protein LOC118461301				Coil (COILS); mobidb-lite (MOBIDB_LITE); mobidb-lite (MOBIDB_LITE); mobidb-lite (MOBIDB_LITE); mobidb-lite (MOBIDB_LITE); mobidb-lite (MOBIDB_LITE); mobidb-lite (MOBIDB_LITE); mobidb-lite (MOBIDB_LITE); mobidb-lite (MOBIDB_LITE); mobidb-lite (MOBIDB_LITE); mobidb-lite (MOBIDB_LITE); mobidb-lite (MOBIDB_LITE)	no GO terms	no GO terms
STEC_011024.t1	neurobeachin isoform X12	1	F:GO:0005515	F:protein binding	Coil (COILS); Coil (COILS); Coil (COILS); IPR000409 (SMART); IPR001680 (SMART); IPR015943 (G3DSA:2.130.10.GENE3D); G3DSA:2.60.120.200 (GENE3D); IPR000409 (PFAM); IPR001680 (PFAM); IPR011993 (G3DSA:2.30.29.GENE3D); IPR023362 (PFAM); IPR031570 (PFAM); IPR010508 (PFAM); IPR015943 (G3DSA:2.130.10.GENE3D); IPR036372 (G3DSA:1.10.1540.GENE3D); mobidb-lite (MOBIDB_LITE); mobidb-lite (MOBIDB_LITE); mobidb…	F:GO:0005515	F:protein binding
STEC_011025.t1	white isoform X1	7	P:GO:0055085; F:GO:0005524; F:GO:0031409; F:GO:0042626; F:GO:0140359; C:GO:0005886; C:GO:0016021	P:transmembrane transport; F:ATP binding; F:pigment binding; F:ATPase-coupled transmembrane transporter activity; F:ABC-type transporter activity; C:plasma membrane; C:integral component of membrane	IPR003593 (SMART); IPR005284 (TIGRFAM); IPR013525 (PFAM); IPR003439 (PFAM); IPR043926 (PFAM); IPR027417 (G3DSA:3.40.50.GENE3D); mobidb-lite (MOBIDB_LITE); PTHR48041 (PANTHER); PTHR48041:SF7 (PANTHER); IPR017871 (PROSITE_PATTERNS); IPR003439 (PROSITE_PROFILES); IPR027417 (SUPERFAMILY)	P:GO:0055085; F:GO:0005524; F:GO:0140359; C:GO:0016020; C:GO:0016021	P:transmembrane transport; F:ATP binding; F:ABC-type transporter activity; C:membrane; C:integral component of membrane
STEC_011026.t1	phosphatidylinositol 4,5-bisphosphate 3-kinase catalytic subunit beta isoform	6	P:GO:0046854; P:GO:0048015; F:GO:0000166; F:GO:0016301; F:GO:0016887; C:GO:0016020	P:phosphatidylinositol phosphate biosynthetic process; P:phosphatidylinositol-mediated signaling; F:nucleotide binding; F:kinase activity; F:ATP hydrolysis activity; C:membrane	IPR001263 (SMART); IPR002420 (SMART); IPR003113 (SMART); IPR000341 (SMART); IPR000403 (SMART); IPR003113 (PFAM); IPR000403 (PFAM); G3DSA:3.30.1010.10 (GENE3D); IPR042236 (G3DSA:1.25.40.GENE3D); IPR002420 (PFAM); IPR000341 (PFAM); IPR036940 (G3DSA:1.10.1070.GENE3D); IPR035892 (G3DSA:2.60.40.GENE3D); IPR001263 (PFAM); G3DSA:3.10.20.770 (GENE3D); mobidb-lite (MOBIDB_LITE); mobidb-lite (MOBIDB_LITE);…	P:GO:0046854; P:GO:0048015; F:GO:0016301	P:phosphatidylinositol phosphate biosynthetic process; P:phosphatidylinositol-mediated signaling; F:kinase activity
STEC_011027.t1	ankyrin repeat and LEM domain-containing 2 homolog	2	P:GO:0035307; F:GO:0051721	P:positive regulation of protein dephosphorylation; F:protein phosphatase 2A binding	IPR002110 (SMART); IPR036770 (G3DSA:1.25.40.GENE3D); PF13857 (PFAM); PTHR12349 (PANTHER); PTHR12349 (PANTHER); IPR035007 (PTHR12349:PANTHER); IPR035007 (PTHR12349:PANTHER); IPR002110 (PROSITE_PROFILES); PS50297 (PROSITE_PROFILES); IPR036770 (SUPERFAMILY)	P:GO:0035307; F:GO:0005515; F:GO:0051721	P:positive regulation of protein dephosphorylation; F:protein binding; F:protein phosphatase 2A binding
STEC_011028.t1	activating signal cointegrator 1 complex subunit 2				mobidb-lite (MOBIDB_LITE)	no GO terms	no GO terms
STEC_011029.t1	---NA---				no IPS match	no IPS match	no IPS match
STEC_011030.t1	hypothetical protein AND_007183, partial	1	C:GO:0016020	C:membrane	no IPS match	no IPS match	no IPS match
STEC_011031.t1	beta-1,3-galactosyltransferase 5-like	4	P:GO:0006486; F:GO:0016758; C:GO:0000139; C:GO:0016021	P:protein glycosylation; F:hexosyltransferase activity; C:Golgi membrane; C:integral component of membrane	IPR002659 (PFAM); G3DSA:3.90.550.50 (GENE3D); mobidb-lite (MOBIDB_LITE); mobidb-lite (MOBIDB_LITE); PTHR11214:SF112 (PANTHER); IPR002659 (PANTHER)	P:GO:0006486; F:GO:0016758; C:GO:0016020	P:protein glycosylation; F:hexosyltransferase activity; C:membrane
STEC_011032.t1	ionotropic receptor 93a	4	P:GO:0006811; F:GO:0015276; F:GO:0038023; C:GO:0016020	P:ion transport; F:ligand-gated ion channel activity; F:signaling receptor activity; C:membrane	IPR001508 (PRINTS); G3DSA:3.40.190.10 (GENE3D); G3DSA:1.10.287.70 (GENE3D); IPR001320 (PFAM); PTHR18966 (PANTHER); PTHR18966:SF363 (PANTHER); SSF53850 (SUPERFAMILY)	P:GO:0006811; F:GO:0005216; F:GO:0015276; F:GO:0038023; C:GO:0016020	P:ion transport; F:ion channel activity; F:ligand-gated ion channel activity; F:signaling receptor activity; C:membrane
STEC_011032.t2	ionotropic receptor 93a	4	P:GO:0006811; F:GO:0015276; F:GO:0038023; C:GO:0016020	P:ion transport; F:ligand-gated ion channel activity; F:signaling receptor activity; C:membrane	IPR001508 (PRINTS); G3DSA:3.40.190.10 (GENE3D); IPR001320 (PFAM); G3DSA:1.10.287.70 (GENE3D); PTHR18966 (PANTHER); PTHR18966:SF363 (PANTHER); SSF53850 (SUPERFAMILY)	P:GO:0006811; F:GO:0005216; F:GO:0015276; F:GO:0038023; C:GO:0016020	P:ion transport; F:ion channel activity; F:ligand-gated ion channel activity; F:signaling receptor activity; C:membrane
STEC_011033.t1	proline-rich extensin EPR1 isoform X1				Coil (COILS); Coil (COILS); mobidb-lite (MOBIDB_LITE); mobidb-lite (MOBIDB_LITE); mobidb-lite (MOBIDB_LITE); mobidb-lite (MOBIDB_LITE); mobidb-lite (MOBIDB_LITE); mobidb-lite (MOBIDB_LITE); mobidb-lite (MOBIDB_LITE); mobidb-lite (MOBIDB_LITE); mobidb-lite (MOBIDB_LITE); mobidb-lite (MOBIDB_LITE); mobidb-lite (MOBIDB_LITE); mobidb-lite (MOBIDB_LITE); mobidb-lite (MOBIDB_LITE); mobidb-lite (MOBIDB_…	no GO terms	no GO terms
STEC_011034.t1	structural maintenance of chromosomes 3	6	P:GO:0051276; P:GO:0051301; F:GO:0005524; F:GO:0016887; C:GO:0005634; C:GO:0005694	P:chromosome organization; P:cell division; F:ATP binding; F:ATP hydrolysis activity; C:nucleus; C:chromosome	Coil (COILS); Coil (COILS); Coil (COILS); IPR003395 (PFAM); IPR027417 (G3DSA:3.40.50.GENE3D); IPR027417 (G3DSA:3.40.50.GENE3D); PTHR43977:SF1 (PANTHER); PTHR43977 (PANTHER); IPR041741 (CDD); IPR027417 (SUPERFAMILY)	F:GO:0005524; F:GO:0016887	F:ATP binding; F:ATP hydrolysis activity
STEC_011035.t1	AT-rich interactive domain-containing 1A isoform X1				Coil (COILS); Coil (COILS); IPR023246 (PFAM); mobidb-lite (MOBIDB_LITE); mobidb-lite (MOBIDB_LITE); mobidb-lite (MOBIDB_LITE); mobidb-lite (MOBIDB_LITE); mobidb-lite (MOBIDB_LITE); mobidb-lite (MOBIDB_LITE); mobidb-lite (MOBIDB_LITE); mobidb-lite (MOBIDB_LITE); mobidb-lite (MOBIDB_LITE); mobidb-lite (MOBIDB_LITE); mobidb-lite (MOBIDB_LITE); mobidb-lite (MOBIDB_LITE); mobidb-lite (MOBIDB_LITE); mo…	no GO terms	no GO terms
STEC_011036.t1	glutaredoxin domain-containing cysteine-rich CG31559	1	F:GO:0097573	F:glutathione oxidoreductase activity	IPR002109 (PFAM); G3DSA:3.40.30.10 (GENE3D); mobidb-lite (MOBIDB_LITE); mobidb-lite (MOBIDB_LITE); mobidb-lite (MOBIDB_LITE); mobidb-lite (MOBIDB_LITE); mobidb-lite (MOBIDB_LITE); mobidb-lite (MOBIDB_LITE); PTHR45669:SF30 (PANTHER); PTHR45669 (PANTHER); PS51354 (PROSITE_PROFILES); cd03031 (CDD); IPR036249 (SUPERFAMILY)	F:GO:0097573	F:glutathione oxidoreductase activity
STEC_011037.t1	uncharacterized protein LOC118464611 isoform X1				Coil (COILS)	no GO terms	no GO terms
STEC_011037.t2	uncharacterized protein LOC118464611 isoform X1				no IPS match	no IPS match	no IPS match
STEC_011038.t1	uncharacterized protein LOC118464611 isoform X1				no IPS match	no IPS match	no IPS match
STEC_011038.t2	uncharacterized protein LOC118464611 isoform X1				Coil (COILS)	no GO terms	no GO terms
STEC_011039.t1	probable phosphorylase b kinase regulatory subunit alpha isoform X2	5	P:GO:0005977; P:GO:0016310; F:GO:0005516; F:GO:0016301; C:GO:0005886	P:glycogen metabolic process; P:phosphorylation; F:calmodulin binding; F:kinase activity; C:plasma membrane	IPR012341 (G3DSA:1.50.10.GENE3D); IPR011613 (PFAM); mobidb-lite (MOBIDB_LITE); mobidb-lite (MOBIDB_LITE); mobidb-lite (MOBIDB_LITE); PTHR10749:SF7 (PANTHER); IPR008734 (PANTHER); IPR008928 (SUPERFAMILY)	P:GO:0005975; P:GO:0005977; F:GO:0005516	P:carbohydrate metabolic process; P:glycogen metabolic process; F:calmodulin binding
STEC_011040.t1	peroxisome biogenesis factor 10	3	F:GO:0046872; C:GO:0005777; C:GO:0016021	F:metal ion binding; C:peroxisome; C:integral component of membrane	IPR001841 (SMART); IPR013083 (G3DSA:3.30.40.GENE3D); PF13923 (PFAM); IPR006845 (PFAM); mobidb-lite (MOBIDB_LITE); mobidb-lite (MOBIDB_LITE); PTHR23350:SF0 (PANTHER); PTHR23350 (PANTHER); IPR017907 (PROSITE_PATTERNS); IPR001841 (PROSITE_PROFILES); cd16534 (CDD); SSF57850 (SUPERFAMILY)	no GO terms	no GO terms
STEC_011041.t1	von Willebrand factor type EGF and pentraxin domain-containing 1	2	F:GO:0030246; C:GO:0016021	F:carbohydrate binding; C:integral component of membrane	IPR001304 (SMART); IPR006585 (SMART); IPR000436 (SMART); IPR001304 (PFAM); G3DSA:2.10.70.10 (GENE3D); IPR016186 (G3DSA:3.10.100.GENE3D); IPR000436 (PFAM); G3DSA:2.10.70.10 (GENE3D); G3DSA:2.10.70.10 (GENE3D); G3DSA:2.10.70.10 (GENE3D); G3DSA:2.10.70.10 (GENE3D); G3DSA:2.60.120.260 (GENE3D); G3DSA:2.10.70.10 (GENE3D); IPR000421 (PFAM); G3DSA:2.10.70.10 (GENE3D); G3DSA:2.10.70.10 (GENE3D); mobidb-l…	no GO terms	no GO terms
STEC_011042.t1	gamma-aminobutyric acid receptor subunit beta-like	7	P:GO:0006821; P:GO:0007214; P:GO:0034220; F:GO:0004890; F:GO:0005230; C:GO:0005886; C:GO:0016021	P:chloride transport; P:gamma-aminobutyric acid signaling pathway; P:ion transmembrane transport; F:GABA-A receptor activity; F:extracellular ligand-gated ion channel activity; C:plasma membrane; C:integral component of membrane	IPR002289 (PRINTS); IPR006201 (PRINTS); IPR006028 (PRINTS); G3DSA:1.20.58.390 (GENE3D); IPR036734 (G3DSA:2.70.170.GENE3D); IPR006201 (TIGRFAM); IPR006029 (PFAM); IPR006202 (PFAM); IPR006201 (PANTHER); PTHR18945:SF579 (PANTHER); IPR018000 (PROSITE_PATTERNS); cd19006 (CDD); cd19049 (CDD); IPR036734 (SUPERFAMILY); IPR036734 (SUPERFAMILY); IPR036719 (SUPERFAMILY)	P:GO:0006811; P:GO:0034220; F:GO:0004888; F:GO:0004890; F:GO:0005216; F:GO:0005230; C:GO:0016020; C:GO:0016021	P:ion transport; P:ion transmembrane transport; F:transmembrane signaling receptor activity; F:GABA-A receptor activity; F:ion channel activity; F:extracellular ligand-gated ion channel activity; C:membrane; C:integral component of membrane
STEC_011043.t1	gamma-aminobutyric acid receptor subunit alpha-6	7	P:GO:0006821; P:GO:0007214; P:GO:0034220; F:GO:0004890; F:GO:0005230; C:GO:0005886; C:GO:0016021	P:chloride transport; P:gamma-aminobutyric acid signaling pathway; P:ion transmembrane transport; F:GABA-A receptor activity; F:extracellular ligand-gated ion channel activity; C:plasma membrane; C:integral component of membrane	IPR006028 (PRINTS); IPR001390 (PRINTS); IPR006201 (PRINTS); IPR006202 (PFAM); IPR006201 (TIGRFAM); IPR036734 (G3DSA:2.70.170.GENE3D); G3DSA:1.20.58.390 (GENE3D); IPR006029 (PFAM); IPR006201 (PANTHER); PTHR18945:SF493 (PANTHER); IPR018000 (PROSITE_PATTERNS); cd19007 (CDD); cd19049 (CDD); IPR036719 (SUPERFAMILY); IPR036734 (SUPERFAMILY)	P:GO:0006811; P:GO:0034220; F:GO:0004888; F:GO:0004890; F:GO:0005216; F:GO:0005230; C:GO:0016020; C:GO:0016021	P:ion transport; P:ion transmembrane transport; F:transmembrane signaling receptor activity; F:GABA-A receptor activity; F:ion channel activity; F:extracellular ligand-gated ion channel activity; C:membrane; C:integral component of membrane
STEC_011044.t1	exportin-6-A isoform X1	5	P:GO:0006611; P:GO:0007165; F:GO:0005049; C:GO:0005634; C:GO:0005737	P:protein export from nucleus; P:signal transduction; F:nuclear export signal receptor activity; C:nucleus; C:cytoplasm	IPR013598 (PFAM); IPR011989 (G3DSA:1.25.10.GENE3D); IPR040016 (PANTHER); IPR016024 (SUPERFAMILY)	P:GO:0006611; F:GO:0005049	P:protein export from nucleus; F:nuclear export signal receptor activity
STEC_011045.t1	---NA---				mobidb-lite (MOBIDB_LITE)	no GO terms	no GO terms
STEC_011046.t1	myb Q isoform X1				Coil (COILS); Coil (COILS); mobidb-lite (MOBIDB_LITE); mobidb-lite (MOBIDB_LITE)	no GO terms	no GO terms
STEC_011047.t1	candidate odorant partial	5	P:GO:0007187; P:GO:0007608; F:GO:0004984; F:GO:0005549; C:GO:0016021	P:G protein-coupled receptor signaling pathway, coupled to cyclic nucleotide second messenger; P:sensory perception of smell; F:olfactory receptor activity; F:odorant binding; C:integral component of membrane	IPR004117 (PFAM); IPR004117 (PANTHER); PTHR21137:SF39 (PANTHER)	P:GO:0007608; F:GO:0004984; F:GO:0005549; C:GO:0016020	P:sensory perception of smell; F:olfactory receptor activity; F:odorant binding; C:membrane
STEC_011048.t1	transient receptor potential cation channel painless	5	P:GO:0034220; P:GO:0050896; F:GO:0005216; F:GO:0005515; C:GO:0016021	P:ion transmembrane transport; P:response to stimulus; F:ion channel activity; F:protein binding; C:integral component of membrane	Coil (COILS); Coil (COILS); IPR002110 (SMART); IPR036770 (G3DSA:1.25.40.GENE3D); PF13857 (PFAM); IPR005821 (PFAM); IPR036770 (G3DSA:1.25.40.GENE3D); mobidb-lite (MOBIDB_LITE); PTHR47143 (PANTHER); IPR002110 (PROSITE_PROFILES); PS50297 (PROSITE_PROFILES); IPR036770 (SUPERFAMILY)	P:GO:0006811; P:GO:0055085; F:GO:0005216; F:GO:0005515; C:GO:0016020	P:ion transport; P:transmembrane transport; F:ion channel activity; F:protein binding; C:membrane
STEC_011049.t1	hypothetical protein AND_000556				Coil (COILS); mobidb-lite (MOBIDB_LITE); mobidb-lite (MOBIDB_LITE); mobidb-lite (MOBIDB_LITE)	no GO terms	no GO terms
STEC_011050.t1	chondroitin sulfate synthase 1 isoform X1	3	F:GO:0008376; C:GO:0016021; C:GO:0032580	F:acetylgalactosaminyltransferase activity; C:integral component of membrane; C:Golgi cisterna membrane	IPR029044 (G3DSA:3.90.550.GENE3D); IPR008428 (PFAM); G3DSA:3.90.550.50 (GENE3D); mobidb-lite (MOBIDB_LITE); mobidb-lite (MOBIDB_LITE); mobidb-lite (MOBIDB_LITE); mobidb-lite (MOBIDB_LITE); PTHR12369:SF11 (PANTHER); PTHR12369 (PANTHER); IPR029044 (SUPERFAMILY)	F:GO:0008376; C:GO:0032580	F:acetylgalactosaminyltransferase activity; C:Golgi cisterna membrane
STEC_011051.t1	transmembrane 135-like	1	C:GO:0016021	C:integral component of membrane	PTHR12459:SF16 (PANTHER); IPR026749 (PANTHER)	no GO terms	no GO terms
STEC_011052.t1	transmembrane 135-like	2	C:GO:0016020; C:GO:0016021	C:membrane; C:integral component of membrane	PTHR12459:SF16 (PANTHER); IPR026749 (PANTHER)	no GO terms	no GO terms
STEC_011053.t1	transmembrane 135-like	1	C:GO:0016020	C:membrane	IPR026749 (PANTHER); PTHR12459:SF16 (PANTHER)	no GO terms	no GO terms
STEC_011054.t1	5 -3 exonuclease PLD3-like	2	F:GO:0003824; C:GO:0016021	F:catalytic activity; C:integral component of membrane	IPR001736 (SMART); G3DSA:3.30.870.10 (GENE3D); G3DSA:3.30.870.10 (GENE3D); IPR032803 (PFAM); IPR001736 (PFAM); mobidb-lite (MOBIDB_LITE); PTHR10185 (PANTHER); IPR001736 (PROSITE_PROFILES); IPR001736 (PROSITE_PROFILES); cd09106 (CDD); cd09107 (CDD); SSF56024 (SUPERFAMILY); SSF56024 (SUPERFAMILY)	F:GO:0003824	F:catalytic activity
STEC_011055.t1	AGAP000198- partial	7	P:GO:0005975; P:GO:0006032; P:GO:0016998; P:GO:0018990; F:GO:0004568; F:GO:0008061; C:GO:0005576	P:carbohydrate metabolic process; P:chitin catabolic process; P:cell wall macromolecule catabolic process; P:ecdysis, chitin-based cuticle; F:chitinase activity; F:chitin binding; C:extracellular region	Coil (COILS); Coil (COILS); Coil (COILS); Coil (COILS); IPR002557 (SMART); IPR011583 (SMART); IPR002557 (PFAM); IPR009865 (PFAM); IPR001223 (PFAM); IPR029070 (G3DSA:3.10.50.GENE3D); G3DSA:3.20.20.80 (GENE3D); G3DSA:2.170.140.10 (GENE3D); mobidb-lite (MOBIDB_LITE); mobidb-lite (MOBIDB_LITE); mobidb-lite (MOBIDB_LITE); mobidb-lite (MOBIDB_LITE); mobidb-lite (MOBIDB_LITE); mobidb-lite (MOBIDB_LITE);…	P:GO:0005975; F:GO:0004553; F:GO:0008061; C:GO:0005576	P:carbohydrate metabolic process; F:hydrolase activity, hydrolyzing O-glycosyl compounds; F:chitin binding; C:extracellular region
STEC_011056.t1	cytoplasmic FMR1-interacting	18	P:GO:0001745; P:GO:0006417; P:GO:0007411; P:GO:0008360; P:GO:0022416; P:GO:0030833; P:GO:0030866; P:GO:0033627; P:GO:0050807; P:GO:0051491; P:GO:0060269; F:GO:0000340; F:GO:0031267; C:GO:0030880; C:GO:0031209; C:GO:0043005; C:GO:0045177; C:GO:0045202	P:compound eye morphogenesis; P:regulation of translation; P:axon guidance; P:regulation of cell shape; P:chaeta development; P:regulation of actin filament polymerization; P:cortical actin cytoskeleton organization; P:cell adhesion mediated by integrin; P:regulation of synapse organization; P:positive regulation of filopodium assembly; P:centripetally migrating follicle cell migration; F:RNA 7-m…	Coil (COILS); IPR008081 (PRINTS); IPR008081 (PIRSF); IPR009828 (PFAM); IPR008081 (PFAM); mobidb-lite (MOBIDB_LITE); PTHR12195:SF2 (PANTHER); IPR008081 (PANTHER)	P:GO:0030833; F:GO:0031267	P:regulation of actin filament polymerization; F:small GTPase binding
STEC_011057.t1	cytochrome P450 4c3	6	P:GO:0055114; F:GO:0004497; F:GO:0005506; F:GO:0016705; F:GO:0020037; C:GO:0016021	P:obsolete oxidation-reduction process; F:monooxygenase activity; F:iron ion binding; F:oxidoreductase activity, acting on paired donors, with incorporation or reduction of molecular oxygen; F:heme binding; C:integral component of membrane	IPR001128 (PRINTS); IPR002401 (PRINTS); IPR001128 (PFAM); mobidb-lite (MOBIDB_LITE); PTHR24291:SF157 (PANTHER); PTHR24291 (PANTHER); IPR017972 (PROSITE_PATTERNS); IPR036396 (SUPERFAMILY)	F:GO:0004497; F:GO:0005506; F:GO:0016705; F:GO:0020037	F:monooxygenase activity; F:iron ion binding; F:oxidoreductase activity, acting on paired donors, with incorporation or reduction of molecular oxygen; F:heme binding
STEC_011058.t1	cytochrome P450 4c3-like	6	P:GO:0055114; F:GO:0004497; F:GO:0005506; F:GO:0016705; F:GO:0020037; C:GO:0016021	P:obsolete oxidation-reduction process; F:monooxygenase activity; F:iron ion binding; F:oxidoreductase activity, acting on paired donors, with incorporation or reduction of molecular oxygen; F:heme binding; C:integral component of membrane	Coil (COILS); IPR001128 (PRINTS); IPR002401 (PRINTS); IPR001128 (PFAM); IPR036396 (G3DSA:1.10.630.GENE3D); mobidb-lite (MOBIDB_LITE); mobidb-lite (MOBIDB_LITE); PTHR24291 (PANTHER); PTHR24291:SF157 (PANTHER); IPR017972 (PROSITE_PATTERNS); IPR036396 (SUPERFAMILY)	F:GO:0004497; F:GO:0005506; F:GO:0016705; F:GO:0020037	F:monooxygenase activity; F:iron ion binding; F:oxidoreductase activity, acting on paired donors, with incorporation or reduction of molecular oxygen; F:heme binding
STEC_011059.t1	cytochrome P450 4c3-like	6	P:GO:0055114; F:GO:0004497; F:GO:0005506; F:GO:0016705; F:GO:0020037; C:GO:0016021	P:obsolete oxidation-reduction process; F:monooxygenase activity; F:iron ion binding; F:oxidoreductase activity, acting on paired donors, with incorporation or reduction of molecular oxygen; F:heme binding; C:integral component of membrane	IPR001128 (PRINTS); IPR002401 (PRINTS); IPR001128 (PFAM); IPR036396 (G3DSA:1.10.630.GENE3D); PTHR24291 (PANTHER); PTHR24291:SF157 (PANTHER); IPR017972 (PROSITE_PATTERNS); IPR036396 (SUPERFAMILY)	F:GO:0004497; F:GO:0005506; F:GO:0016705; F:GO:0020037	F:monooxygenase activity; F:iron ion binding; F:oxidoreductase activity, acting on paired donors, with incorporation or reduction of molecular oxygen; F:heme binding
STEC_011060.t1	cytochrome P450 4c3-like	6	P:GO:0055114; F:GO:0004497; F:GO:0005506; F:GO:0016705; F:GO:0020037; C:GO:0016021	P:obsolete oxidation-reduction process; F:monooxygenase activity; F:iron ion binding; F:oxidoreductase activity, acting on paired donors, with incorporation or reduction of molecular oxygen; F:heme binding; C:integral component of membrane	IPR001128 (PRINTS); IPR002401 (PRINTS); IPR001128 (PFAM); IPR036396 (G3DSA:1.10.630.GENE3D); mobidb-lite (MOBIDB_LITE); mobidb-lite (MOBIDB_LITE); PTHR24291:SF157 (PANTHER); PTHR24291 (PANTHER); IPR017972 (PROSITE_PATTERNS); IPR036396 (SUPERFAMILY)	F:GO:0004497; F:GO:0005506; F:GO:0016705; F:GO:0020037	F:monooxygenase activity; F:iron ion binding; F:oxidoreductase activity, acting on paired donors, with incorporation or reduction of molecular oxygen; F:heme binding
STEC_011061.t1	pituitary homeobox homolog Ptx1	6	P:GO:0006355; P:GO:0006357; P:GO:0007275; F:GO:0000981; F:GO:0003677; C:GO:0005634	P:regulation of transcription, DNA-templated; P:regulation of transcription by RNA polymerase II; P:multicellular organism development; F:DNA-binding transcription factor activity, RNA polymerase II-specific; F:DNA binding; C:nucleus	Coil (COILS); mobidb-lite (MOBIDB_LITE); mobidb-lite (MOBIDB_LITE); mobidb-lite (MOBIDB_LITE); mobidb-lite (MOBIDB_LITE); mobidb-lite (MOBIDB_LITE); mobidb-lite (MOBIDB_LITE); mobidb-lite (MOBIDB_LITE)	no GO terms	no GO terms
STEC_011062.t1	pituitary homeobox homolog Ptx1	3	P:GO:0006355; F:GO:0003677; C:GO:0005634	P:regulation of transcription, DNA-templated; F:DNA binding; C:nucleus	IPR001356 (SMART); IPR001356 (PFAM); G3DSA:1.10.10.60 (GENE3D); mobidb-lite (MOBIDB_LITE); mobidb-lite (MOBIDB_LITE); mobidb-lite (MOBIDB_LITE); PTHR45882 (PANTHER); IPR001356 (PROSITE_PROFILES); IPR001356 (CDD); IPR009057 (SUPERFAMILY)	F:GO:0003677	F:DNA binding
STEC_011062.t2	pituitary homeobox homolog Ptx1	5	P:GO:0006357; P:GO:0007275; F:GO:0000981; F:GO:0003677; C:GO:0005634	P:regulation of transcription by RNA polymerase II; P:multicellular organism development; F:DNA-binding transcription factor activity, RNA polymerase II-specific; F:DNA binding; C:nucleus	IPR003654 (PFAM); G3DSA:1.10.10.60 (GENE3D); PTHR45882:SF3 (PANTHER); PTHR45882 (PANTHER); IPR003654 (PROSITE_PROFILES); IPR001356 (PROSITE_PROFILES); IPR001356 (CDD); IPR009057 (SUPERFAMILY)	F:GO:0003677	F:DNA binding
STEC_011062.t3	pituitary homeobox homolog Ptx1	5	P:GO:0006357; P:GO:0007275; F:GO:0000981; F:GO:0003677; C:GO:0005634	P:regulation of transcription by RNA polymerase II; P:multicellular organism development; F:DNA-binding transcription factor activity, RNA polymerase II-specific; F:DNA binding; C:nucleus	G3DSA:1.10.10.60 (GENE3D); IPR003654 (PFAM); IPR001356 (PFAM); PTHR45882:SF3 (PANTHER); PTHR45882 (PANTHER); IPR003654 (PROSITE_PROFILES); IPR001356 (PROSITE_PROFILES); IPR001356 (CDD); IPR009057 (SUPERFAMILY)	F:GO:0003677	F:DNA binding
STEC_011063.t1	neural Wiskott-Aldrich syndrome	3	P:GO:2000601; F:GO:0003779; C:GO:0005856	P:positive regulation of Arp2/3 complex-mediated actin nucleation; F:actin binding; C:cytoskeleton	IPR000095 (SMART); IPR000697 (SMART); IPR000095 (PFAM); IPR000697 (PFAM); IPR036936 (G3DSA:3.90.810.GENE3D); G3DSA:6.10.280.150 (GENE3D); IPR011993 (G3DSA:2.30.29.GENE3D); mobidb-lite (MOBIDB_LITE); mobidb-lite (MOBIDB_LITE); mobidb-lite (MOBIDB_LITE); mobidb-lite (MOBIDB_LITE); mobidb-lite (MOBIDB_LITE); mobidb-lite (MOBIDB_LITE); mobidb-lite (MOBIDB_LITE); mobidb-lite (MOBIDB_LITE); PTHR23202 (…	P:GO:0007015; P:GO:2000601; F:GO:0003779	P:actin filament organization; P:positive regulation of Arp2/3 complex-mediated actin nucleation; F:actin binding
STEC_011064.t1	inositol polyphosphate-5-phosphatase A isoform X2	2	P:GO:0046856; F:GO:0004445	P:phosphatidylinositol dephosphorylation; F:inositol-polyphosphate 5-phosphatase activity	IPR000300 (SMART); IPR039737 (PANTHER); PTHR12997:SF2 (PANTHER); IPR036691 (SUPERFAMILY)	P:GO:0046856; F:GO:0004445; F:GO:0016791	P:phosphatidylinositol dephosphorylation; F:inositol-polyphosphate 5-phosphatase activity; F:phosphatase activity
STEC_011065.t1	DDB1- and CUL4-associated factor 10 homolog	1	F:GO:0005515	F:protein binding	IPR001680 (SMART); IPR015943 (G3DSA:2.130.10.GENE3D); IPR015943 (G3DSA:2.130.10.GENE3D); IPR001680 (PFAM); mobidb-lite (MOBIDB_LITE); mobidb-lite (MOBIDB_LITE); mobidb-lite (MOBIDB_LITE); IPR039085 (PANTHER); PS50294 (PROSITE_PROFILES); IPR001680 (PROSITE_PROFILES); IPR001680 (PROSITE_PROFILES); IPR036322 (SUPERFAMILY)	F:GO:0005515	F:protein binding
STEC_011066.t1	wings apart-like				IPR011989 (G3DSA:1.25.10.GENE3D); IPR022771 (PFAM); mobidb-lite (MOBIDB_LITE); mobidb-lite (MOBIDB_LITE); mobidb-lite (MOBIDB_LITE); mobidb-lite (MOBIDB_LITE); mobidb-lite (MOBIDB_LITE); mobidb-lite (MOBIDB_LITE); mobidb-lite (MOBIDB_LITE); mobidb-lite (MOBIDB_LITE); mobidb-lite (MOBIDB_LITE); mobidb-lite (MOBIDB_LITE); mobidb-lite (MOBIDB_LITE); mobidb-lite (MOBIDB_LITE); mobidb-lite (MOBIDB_LIT…	no GO terms	no GO terms
STEC_011066.t2	wings apart-like				IPR011989 (G3DSA:1.25.10.GENE3D); IPR022771 (PFAM); mobidb-lite (MOBIDB_LITE); mobidb-lite (MOBIDB_LITE); mobidb-lite (MOBIDB_LITE); mobidb-lite (MOBIDB_LITE); mobidb-lite (MOBIDB_LITE); mobidb-lite (MOBIDB_LITE); mobidb-lite (MOBIDB_LITE); mobidb-lite (MOBIDB_LITE); mobidb-lite (MOBIDB_LITE); mobidb-lite (MOBIDB_LITE); mobidb-lite (MOBIDB_LITE); mobidb-lite (MOBIDB_LITE); mobidb-lite (MOBIDB_LIT…	no GO terms	no GO terms
STEC_011067.t1	uncharacterized protein LOC118461635	3	P:GO:0009395; P:GO:0050482; F:GO:0004623	P:phospholipid catabolic process; P:arachidonic acid secretion; F:phospholipase A2 activity	IPR016090 (PFAM); IPR036444 (G3DSA:1.20.90.GENE3D); mobidb-lite (MOBIDB_LITE); mobidb-lite (MOBIDB_LITE); mobidb-lite (MOBIDB_LITE); PTHR12253:SF35 (PANTHER); PTHR12253 (PANTHER); IPR033113 (PROSITE_PATTERNS); cd04704 (CDD); IPR036444 (SUPERFAMILY)	P:GO:0006644; P:GO:0050482; F:GO:0004623	P:phospholipid metabolic process; P:arachidonic acid secretion; F:phospholipase A2 activity
STEC_011068.t1	microsomal glutathione S-transferase 1-like	2	F:GO:0016740; C:GO:0016021	F:transferase activity; C:integral component of membrane	IPR001129 (PFAM); IPR023352 (G3DSA:1.20.120.GENE3D); IPR040162 (PANTHER); IPR023352 (SUPERFAMILY)	no GO terms	no GO terms
STEC_011069.t1	microsomal glutathione S-transferase 1-like	2	F:GO:0016740; C:GO:0016021	F:transferase activity; C:integral component of membrane	IPR023352 (G3DSA:1.20.120.GENE3D); IPR001129 (PFAM); IPR040162 (PANTHER); IPR023352 (SUPERFAMILY)	no GO terms	no GO terms
STEC_011070.t1	migration and invasion enhancer 1				IPR011893 (TIGRFAM); IPR011893 (PFAM); G3DSA:3.40.30.10 (GENE3D); PTHR15124:SF15 (PANTHER); PTHR15124 (PANTHER); IPR036249 (SUPERFAMILY)	no GO terms	no GO terms
STEC_011071.t1	myosin heavy chain 95F isoform X1	4	F:GO:0003774; F:GO:0005524; F:GO:0051015; C:GO:0016459	F:cytoskeletal motor activity; F:ATP binding; F:actin filament binding; C:myosin complex	Coil (COILS); Coil (COILS); IPR001609 (PRINTS); IPR001609 (SMART); IPR000048 (SMART); IPR001609 (PFAM); G3DSA:3.30.70.1590 (GENE3D); IPR032412 (PFAM); IPR036961 (G3DSA:3.40.850.GENE3D); G3DSA:6.10.220.10 (GENE3D); IPR008989 (G3DSA:2.30.30.GENE3D); G3DSA:1.20.120.720 (GENE3D); G3DSA:1.10.10.820 (GENE3D); G3DSA:1.20.58.530 (GENE3D); mobidb-lite (MOBIDB_LITE); mobidb-lite (MOBIDB_LITE); mobidb-lite …	F:GO:0003774; F:GO:0005515; F:GO:0005524; F:GO:0051015; C:GO:0016459	F:cytoskeletal motor activity; F:protein binding; F:ATP binding; F:actin filament binding; C:myosin complex
STEC_011072.t1	singles bar	1	C:GO:0016021	C:integral component of membrane	PTHR22776:SF39 (PANTHER); PTHR22776 (PANTHER); IPR008253 (PROSITE_PROFILES)	C:GO:0016020	C:membrane
STEC_011073.t1	probable E3 ubiquitin- ligase IRF2BPL	1	C:GO:0016021	C:integral component of membrane	Coil (COILS)	no GO terms	no GO terms
STEC_011074.t1	CAD	14	P:GO:0006207; P:GO:0006522; P:GO:0006531; P:GO:0006536; P:GO:0006541; P:GO:0044205; F:GO:0004070; F:GO:0004088; F:GO:0004151; F:GO:0005524; F:GO:0016597; F:GO:0046872; C:GO:0005951; C:GO:0009347	P:'de novo' pyrimidine nucleobase biosynthetic process; P:alanine metabolic process; P:aspartate metabolic process; P:glutamate metabolic process; P:glutamine metabolic process; P:'de novo' UMP biosynthetic process; F:aspartate carbamoyltransferase activity; F:carbamoyl-phosphate synthase (glutamine-hydrolyzing) activity; F:dihydroorotase activity; F:ATP binding; F:amino acid binding; F:metal ion…	PR00101 (PRINTS); IPR006130 (PRINTS); IPR036901 (G3DSA:3.40.50.GENE3D); IPR006131 (PFAM); G3DSA:3.20.20.140 (GENE3D); IPR006680 (PFAM); IPR002082 (TIGRFAM); IPR036914 (G3DSA:3.40.50.GENE3D); IPR036901 (G3DSA:3.40.50.GENE3D); IPR006132 (PFAM); mobidb-lite (MOBIDB_LITE); mobidb-lite (MOBIDB_LITE); PTHR43668:SF4 (PANTHER); PTHR43668 (PANTHER); IPR002195 (PROSITE_PATTERNS); IPR006130 (PROSITE_PATTERN…	P:GO:0006207; P:GO:0006520; F:GO:0004070; F:GO:0016597; F:GO:0016743; F:GO:0016787; F:GO:0016810; F:GO:0016812	P:'de novo' pyrimidine nucleobase biosynthetic process; P:cellular amino acid metabolic process; F:aspartate carbamoyltransferase activity; F:amino acid binding; F:carboxyl- or carbamoyltransferase activity; F:hydrolase activity; F:hydrolase activity, acting on carbon-nitrogen (but not peptide) bonds; F:hydrolase activity, acting on carbon-nitrogen (but not peptide) bonds, in cyclic amides
STEC_011075.t1	uncharacterized protein LOC118465766 isoform X1				Coil (COILS); IPR024810 (SMART); IPR024810 (PFAM); G3DSA:1.10.1410.40 (GENE3D); mobidb-lite (MOBIDB_LITE); mobidb-lite (MOBIDB_LITE); mobidb-lite (MOBIDB_LITE); mobidb-lite (MOBIDB_LITE); mobidb-lite (MOBIDB_LITE); mobidb-lite (MOBIDB_LITE); mobidb-lite (MOBIDB_LITE); mobidb-lite (MOBIDB_LITE); mobidb-lite (MOBIDB_LITE); mobidb-lite (MOBIDB_LITE); mobidb-lite (MOBIDB_LITE); PTHR10656:SF69 (PANTHE…	no GO terms	no GO terms
STEC_011076.t1	CAD	14	P:GO:0006207; P:GO:0006522; P:GO:0006531; P:GO:0006536; P:GO:0006541; P:GO:0044205; F:GO:0004070; F:GO:0004088; F:GO:0004151; F:GO:0005524; F:GO:0016597; F:GO:0046872; C:GO:0005951; C:GO:0009347	P:'de novo' pyrimidine nucleobase biosynthetic process; P:alanine metabolic process; P:aspartate metabolic process; P:glutamate metabolic process; P:glutamine metabolic process; P:'de novo' UMP biosynthetic process; F:aspartate carbamoyltransferase activity; F:carbamoyl-phosphate synthase (glutamine-hydrolyzing) activity; F:dihydroorotase activity; F:ATP binding; F:amino acid binding; F:metal ion…	IPR005483 (PRINTS); PR00099 (PRINTS); PR00097 (PRINTS); PR00096 (PRINTS); IPR005480 (SMART); IPR002474 (SMART); IPR005479 (PFAM); IPR017926 (PFAM); IPR006275 (TIGRFAM); G3DSA:3.40.50.20 (GENE3D); IPR002474 (PFAM); IPR006274 (TIGRFAM); IPR029062 (G3DSA:3.40.50.GENE3D); G3DSA:3.30.470.20 (GENE3D); IPR036480 (G3DSA:3.50.30.GENE3D); G3DSA:3.30.470.20 (GENE3D); IPR005480 (PFAM); IPR013815 (G3DSA:3.30.…	P:GO:0006207; P:GO:0006541; P:GO:0006807; F:GO:0004088; F:GO:0005524; F:GO:0046872	P:'de novo' pyrimidine nucleobase biosynthetic process; P:glutamine metabolic process; P:nitrogen compound metabolic process; F:carbamoyl-phosphate synthase (glutamine-hydrolyzing) activity; F:ATP binding; F:metal ion binding
STEC_011077.t1	uncharacterized protein LOC118465757 isoform X2	4	P:GO:0006508; F:GO:0004252; F:GO:0005515; C:GO:0016021	P:proteolysis; F:serine-type endopeptidase activity; F:protein binding; C:integral component of membrane	IPR002172 (PRINTS); IPR001254 (SMART); IPR020067 (SMART); IPR002172 (SMART); IPR020067 (PFAM); IPR001254 (PFAM); IPR036790 (G3DSA:1.10.2000.GENE3D); IPR002172 (PFAM); IPR000082 (PFAM); IPR043504 (G3DSA:2.40.10.GENE3D); IPR043504 (G3DSA:2.40.10.GENE3D); IPR036055 (G3DSA:4.10.400.GENE3D); mobidb-lite (MOBIDB_LITE); mobidb-lite (MOBIDB_LITE); mobidb-lite (MOBIDB_LITE); mobidb-lite (MOBIDB_LITE); mob…	P:GO:0006508; F:GO:0004252; F:GO:0005515	P:proteolysis; F:serine-type endopeptidase activity; F:protein binding
STEC_011078.t1	bis(5 -adenosyl)-triphosphatase enpp4-like	2	F:GO:0003824; C:GO:0016021	F:catalytic activity; C:integral component of membrane	IPR017850 (G3DSA:3.40.720.GENE3D); IPR002591 (PFAM); G3DSA:3.30.1360.180 (GENE3D),PIRSR629881-2 (PIRSR); mobidb-lite (MOBIDB_LITE); PTHR10151:SF103 (PANTHER); PTHR10151 (PANTHER); cd16018 (CDD); IPR017850 (SUPERFAMILY)	F:GO:0003824	F:catalytic activity
STEC_011079.t1	DNA damage-regulated autophagy modulator 1	1	C:GO:0016021	C:integral component of membrane	IPR019402 (PFAM); PTHR21324 (PANTHER)	no GO terms	no GO terms
STEC_011080.t1	helix-loop-helix transcription factor				IPR031867 (PFAM); mobidb-lite (MOBIDB_LITE); mobidb-lite (MOBIDB_LITE); PTHR45776 (PANTHER); PTHR45776:SF2 (PANTHER)	no GO terms	no GO terms
STEC_011081.t1	fibrinogen A				Coil (COILS); IPR002181 (SMART); IPR014716 (G3DSA:3.90.215.GENE3D); IPR002181 (PFAM); PTHR19143 (PANTHER); IPR002181 (PROSITE_PROFILES); PS51257 (PROSITE_PROFILES); IPR002181 (CDD); IPR036056 (SUPERFAMILY)	no GO terms	no GO terms
STEC_011082.t1	BTB POZ domain-containing KCTD12	5	P:GO:0002121; P:GO:0008049; P:GO:0030431; P:GO:0051260; P:GO:0090327	P:inter-male aggressive behavior; P:male courtship behavior; P:sleep; P:protein homooligomerization; P:negative regulation of locomotion involved in locomotory behavior	IPR011333 (G3DSA:3.30.710.GENE3D); IPR003131 (PFAM); PTHR14499:SF68 (PANTHER); PTHR14499 (PANTHER); IPR011333 (SUPERFAMILY)	P:GO:0051260	P:protein homooligomerization
STEC_011083.t1	probable glutathione peroxidase 2	6	P:GO:0006749; P:GO:0006804; P:GO:0006979; P:GO:0055114; P:GO:0098869; F:GO:0004602	P:glutathione metabolic process; P:obsolete peroxidase reaction; P:response to oxidative stress; P:obsolete oxidation-reduction process; P:cellular oxidant detoxification; F:glutathione peroxidase activity	IPR000889 (PRINTS); G3DSA:3.40.30.10 (GENE3D); IPR000889 (PFAM); IPR000889 (PANTHER); PTHR11592:SF121 (PANTHER); IPR029759 (PROSITE_PATTERNS); IPR029760 (PROSITE_PATTERNS); IPR013766 (PROSITE_PROFILES); IPR000889 (PROSITE_PROFILES); IPR000889 (CDD); IPR036249 (SUPERFAMILY)	P:GO:0006979; F:GO:0004602	P:response to oxidative stress; F:glutathione peroxidase activity
STEC_011084.t1	glutamate receptor kainate 2-like	10	P:GO:0034220; P:GO:0035235; P:GO:0035249; P:GO:0050804; P:GO:0060078; F:GO:0004970; F:GO:1904315; C:GO:0016021; C:GO:0030054; C:GO:0045211	P:ion transmembrane transport; P:ionotropic glutamate receptor signaling pathway; P:synaptic transmission, glutamatergic; P:modulation of chemical synaptic transmission; P:regulation of postsynaptic membrane potential; F:ionotropic glutamate receptor activity; F:transmitter-gated ion channel activity involved in regulation of postsynaptic membrane potential; C:integral component of membrane; C:ce…	Coil (COILS); IPR001508 (PRINTS); IPR001320 (SMART); IPR019594 (SMART); G3DSA:3.40.50.2300 (GENE3D); G3DSA:1.10.287.70 (GENE3D); G3DSA:3.40.190.10 (GENE3D); IPR001828 (PFAM); G3DSA:3.40.50.2300 (GENE3D); G3DSA:3.40.190.10 (GENE3D); IPR019594 (PFAM); IPR001320 (PFAM); mobidb-lite (MOBIDB_LITE); PTHR18966 (PANTHER); PTHR18966:SF350 (PANTHER); cd06382 (CDD); SSF81324 (SUPERFAMILY); SSF53850 (SUPERFA…	P:GO:0006811; F:GO:0004970; F:GO:0005216; F:GO:0015276; F:GO:0038023; C:GO:0016020	P:ion transport; F:ionotropic glutamate receptor activity; F:ion channel activity; F:ligand-gated ion channel activity; F:signaling receptor activity; C:membrane
STEC_011085.t1	glutamate receptor kainate 2 isoform X1	7	P:GO:0007268; P:GO:0034220; P:GO:0035235; F:GO:0004970; C:GO:0016021; C:GO:0030054; C:GO:0045211	P:chemical synaptic transmission; P:ion transmembrane transport; P:ionotropic glutamate receptor signaling pathway; F:ionotropic glutamate receptor activity; C:integral component of membrane; C:cell junction; C:postsynaptic membrane	IPR001508 (PRINTS); IPR001320 (SMART); IPR019594 (SMART); IPR001828 (PFAM); G3DSA:3.40.50.2300 (GENE3D); IPR001320 (PFAM); G3DSA:1.10.287.70 (GENE3D); G3DSA:3.40.50.2300 (GENE3D); G3DSA:3.40.190.10 (GENE3D); IPR019594 (PFAM); G3DSA:3.40.190.10 (GENE3D); mobidb-lite (MOBIDB_LITE); mobidb-lite (MOBIDB_LITE); PTHR18966:SF349 (PANTHER); PTHR18966 (PANTHER); cd06382 (CDD); IPR028082 (SUPERFAMILY); SSF…	P:GO:0006811; F:GO:0004970; F:GO:0005216; F:GO:0015276; F:GO:0038023; C:GO:0016020	P:ion transport; F:ionotropic glutamate receptor activity; F:ion channel activity; F:ligand-gated ion channel activity; F:signaling receptor activity; C:membrane
STEC_011086.t1	glutamate receptor kainate 2-like isoform X1	5	P:GO:0006811; P:GO:0007165; P:GO:0007268; F:GO:0004970; C:GO:0016020	P:ion transport; P:signal transduction; P:chemical synaptic transmission; F:ionotropic glutamate receptor activity; C:membrane	IPR001508 (PRINTS); IPR001320 (SMART); IPR019594 (SMART); G3DSA:3.40.50.2300 (GENE3D); G3DSA:3.40.190.10 (GENE3D); G3DSA:1.10.287.70 (GENE3D); G3DSA:3.40.190.10 (GENE3D); IPR019594 (PFAM); IPR001828 (PFAM); IPR001320 (PFAM); G3DSA:3.40.50.2300 (GENE3D); mobidb-lite (MOBIDB_LITE); mobidb-lite (MOBIDB_LITE); PTHR18966 (PANTHER); PTHR18966 (PANTHER); PTHR18966:SF349 (PANTHER); cd06382 (CDD); IPR0280…	P:GO:0006811; F:GO:0004970; F:GO:0005216; F:GO:0015276; F:GO:0038023; C:GO:0016020	P:ion transport; F:ionotropic glutamate receptor activity; F:ion channel activity; F:ligand-gated ion channel activity; F:signaling receptor activity; C:membrane
STEC_011087.t1	monocarboxylate transporter 2-like isoform X2	2	C:GO:0016020; C:GO:0016021	C:membrane; C:integral component of membrane	mobidb-lite (MOBIDB_LITE)	no GO terms	no GO terms
STEC_011088.t1	E3 ubiquitin- ligase HECW2	3	P:GO:0016567; F:GO:0004842; F:GO:0005515	P:protein ubiquitination; F:ubiquitin-protein transferase activity; F:protein binding	Coil (COILS); IPR000569 (SMART); IPR001202 (SMART); IPR001202 (PFAM); G3DSA:2.20.70.10 (GENE3D); IPR040524 (PFAM); G3DSA:2.20.70.10 (GENE3D); IPR000569 (PFAM); G3DSA:3.30.2410.10 (GENE3D); G3DSA:3.30.2160.10 (GENE3D); G3DSA:3.90.1750.10 (GENE3D); mobidb-lite (MOBIDB_LITE); mobidb-lite (MOBIDB_LITE); mobidb-lite (MOBIDB_LITE); mobidb-lite (MOBIDB_LITE); mobidb-lite (MOBIDB_LITE); mobidb-lite (MOBI…	F:GO:0004842; F:GO:0005515	F:ubiquitin-protein transferase activity; F:protein binding
STEC_011089.t1	achaete-scute complex T8-like	5	P:GO:0006355; P:GO:0006357; F:GO:0003700; F:GO:0046983; C:GO:0005667	P:regulation of transcription, DNA-templated; P:regulation of transcription by RNA polymerase II; F:DNA-binding transcription factor activity; F:protein dimerization activity; C:transcription regulator complex	Coil (COILS); IPR011598 (SMART); IPR036638 (G3DSA:4.10.280.GENE3D); IPR011598 (PFAM); mobidb-lite (MOBIDB_LITE); mobidb-lite (MOBIDB_LITE); PTHR13935:SF116 (PANTHER); IPR015660 (PANTHER); IPR011598 (PROSITE_PROFILES); IPR036638 (SUPERFAMILY)	P:GO:0006357; F:GO:0003700; F:GO:0046983	P:regulation of transcription by RNA polymerase II; F:DNA-binding transcription factor activity; F:protein dimerization activity
STEC_011090.t1	cytochrome P450 4g15-like	6	P:GO:0055114; F:GO:0004497; F:GO:0005506; F:GO:0016705; F:GO:0020037; C:GO:0016021	P:obsolete oxidation-reduction process; F:monooxygenase activity; F:iron ion binding; F:oxidoreductase activity, acting on paired donors, with incorporation or reduction of molecular oxygen; F:heme binding; C:integral component of membrane	IPR001128 (PRINTS); IPR002401 (PRINTS); IPR001128 (PFAM); PTHR24291:SF106 (PANTHER); PTHR24291 (PANTHER); IPR017972 (PROSITE_PATTERNS); IPR036396 (SUPERFAMILY)	F:GO:0004497; F:GO:0005506; F:GO:0016705; F:GO:0020037	F:monooxygenase activity; F:iron ion binding; F:oxidoreductase activity, acting on paired donors, with incorporation or reduction of molecular oxygen; F:heme binding
STEC_011091.t1	achaete-scute complex T3-like	5	P:GO:0006355; P:GO:0006357; F:GO:0003700; F:GO:0046983; C:GO:0005667	P:regulation of transcription, DNA-templated; P:regulation of transcription by RNA polymerase II; F:DNA-binding transcription factor activity; F:protein dimerization activity; C:transcription regulator complex	IPR011598 (SMART); IPR036638 (G3DSA:4.10.280.GENE3D); IPR011598 (PFAM); mobidb-lite (MOBIDB_LITE); mobidb-lite (MOBIDB_LITE); mobidb-lite (MOBIDB_LITE); mobidb-lite (MOBIDB_LITE); mobidb-lite (MOBIDB_LITE); mobidb-lite (MOBIDB_LITE); mobidb-lite (MOBIDB_LITE); mobidb-lite (MOBIDB_LITE); mobidb-lite (MOBIDB_LITE); PTHR13935:SF116 (PANTHER); IPR015660 (PANTHER); IPR011598 (PROSITE_PROFILES); PS5125…	P:GO:0006357; F:GO:0003700; F:GO:0046983	P:regulation of transcription by RNA polymerase II; F:DNA-binding transcription factor activity; F:protein dimerization activity
STEC_011092.t1	monocarboxylate transporter	3	P:GO:0055085; F:GO:0022857; C:GO:0016021	P:transmembrane transport; F:transmembrane transporter activity; C:integral component of membrane	IPR011701 (PFAM); IPR036259 (G3DSA:1.20.1250.GENE3D); IPR036259 (G3DSA:1.20.1250.GENE3D); PTHR11360:SF163 (PANTHER); PTHR11360 (PANTHER); cd17352 (CDD); IPR036259 (SUPERFAMILY)	P:GO:0055085; F:GO:0022857	P:transmembrane transport; F:transmembrane transporter activity
STEC_011092.t2	monocarboxylate transporter	3	P:GO:0055085; F:GO:0022857; C:GO:0016021	P:transmembrane transport; F:transmembrane transporter activity; C:integral component of membrane	IPR036259 (G3DSA:1.20.1250.GENE3D); IPR011701 (PFAM); IPR036259 (G3DSA:1.20.1250.GENE3D); PTHR11360 (PANTHER); PTHR11360:SF163 (PANTHER); cd17352 (CDD); IPR036259 (SUPERFAMILY)	P:GO:0055085; F:GO:0022857	P:transmembrane transport; F:transmembrane transporter activity
STEC_011093.t1	monocarboxylate transporter	2	P:GO:0055085; F:GO:0022857	P:transmembrane transport; F:transmembrane transporter activity	IPR011701 (PFAM); IPR036259 (G3DSA:1.20.1250.GENE3D); mobidb-lite (MOBIDB_LITE); mobidb-lite (MOBIDB_LITE); mobidb-lite (MOBIDB_LITE); mobidb-lite (MOBIDB_LITE); PTHR11360:SF8 (PANTHER); PTHR11360 (PANTHER); IPR036259 (SUPERFAMILY)	P:GO:0055085; F:GO:0022857	P:transmembrane transport; F:transmembrane transporter activity
STEC_011094.t1	probable phospholipid-transporting ATPase IF isoform X2	8	P:GO:0015914; P:GO:0034204; F:GO:0000287; F:GO:0005215; F:GO:0005524; F:GO:0140326; F:GO:0140603; C:GO:0016021	P:phospholipid transport; P:lipid translocation; F:magnesium ion binding; F:transporter activity; F:ATP binding; F:ATPase-coupled intramembrane lipid transporter activity; F:obsolete ATP hydrolysis activity; C:integral component of membrane	Coil (COILS); PR00119 (PRINTS); PF00122 (PFAM); G3DSA:2.70.150.10 (GENE3D); IPR023299 (G3DSA:3.40.1110.GENE3D); IPR023214 (G3DSA:3.40.50.GENE3D); IPR032630 (PFAM); IPR006539 (TIGRFAM); IPR001757 (TIGRFAM); IPR023214 (G3DSA:3.40.50.GENE3D); PF13246 (PFAM); IPR032631 (PFAM); IPR023299 (G3DSA:3.40.1110.GENE3D); IPR044492 (mobidb-MOBIDB_LITE); mobidb-lite (MOBIDB_LITE); mobidb-lite (MOBIDB_LITE); mob…	P:GO:0015914; F:GO:0000166; F:GO:0000287; F:GO:0005215; F:GO:0005524; F:GO:0140326; F:GO:0140603; C:GO:0016021	P:phospholipid transport; F:nucleotide binding; F:magnesium ion binding; F:transporter activity; F:ATP binding; F:ATPase-coupled intramembrane lipid transporter activity; F:obsolete ATP hydrolysis activity; C:integral component of membrane
STEC_011095.t1	beta-1,4-mannosyltransferase egh	3	P:GO:0097502; F:GO:0019187; C:GO:0000136	P:mannosylation; F:beta-1,4-mannosyltransferase activity; C:mannan polymerase complex	IPR001173 (PFAM); PTHR16779:SF1 (PANTHER); IPR027389 (PANTHER); IPR029044 (SUPERFAMILY)	F:GO:0019187	F:beta-1,4-mannosyltransferase activity
STEC_011096.t1	fl(2)d-associated complex component-like	2	P:GO:0080009; C:GO:0036396	P:mRNA methylation; C:RNA N6-methyladenosine methyltransferase complex	Coil (COILS); Coil (COILS); Coil (COILS); Coil (COILS); Coil (COILS); Coil (COILS); mobidb-lite (MOBIDB_LITE); mobidb-lite (MOBIDB_LITE); mobidb-lite (MOBIDB_LITE); mobidb-lite (MOBIDB_LITE); mobidb-lite (MOBIDB_LITE); mobidb-lite (MOBIDB_LITE); mobidb-lite (MOBIDB_LITE); mobidb-lite (MOBIDB_LITE); mobidb-lite (MOBIDB_LITE); mobidb-lite (MOBIDB_LITE); mobidb-lite (MOBIDB_LITE); mobidb-lite (MOBID…	P:GO:0080009; C:GO:0036396	P:mRNA methylation; C:RNA N6-methyladenosine methyltransferase complex
STEC_011097.t1	transmembrane 94 isoform X1	3	F:GO:0000166; C:GO:0005576; C:GO:0016021	F:nucleotide binding; C:extracellular region; C:integral component of membrane	IPR023299 (G3DSA:3.40.1110.GENE3D); G3DSA:1.20.1110.10 (GENE3D); mobidb-lite (MOBIDB_LITE); mobidb-lite (MOBIDB_LITE); mobidb-lite (MOBIDB_LITE); mobidb-lite (MOBIDB_LITE); mobidb-lite (MOBIDB_LITE); IPR039720 (PANTHER); IPR023299 (SUPERFAMILY); IPR023298 (SUPERFAMILY)	F:GO:0000166	F:nucleotide binding
STEC_011098.t1	AMP deaminase 2 isoform X5	4	P:GO:0006144; P:GO:0032264; F:GO:0003876; F:GO:0046872	P:purine nucleobase metabolic process; P:IMP salvage; F:AMP deaminase activity; F:metal ion binding	Coil (COILS); IPR006329 (TIGRFAM); G3DSA:4.10.800.20 (GENE3D); G3DSA:3.20.20.140 (GENE3D); IPR001365 (PFAM); IPR006329 (PIRSF); mobidb-lite (MOBIDB_LITE); mobidb-lite (MOBIDB_LITE); IPR029749 (PTHR11359:PANTHER); IPR006329 (PANTHER); IPR006650 (PROSITE_PATTERNS); IPR006329 (CDD); IPR032466 (SUPERFAMILY)	P:GO:0009168; P:GO:0032264; F:GO:0003876; F:GO:0019239	P:purine ribonucleoside monophosphate biosynthetic process; P:IMP salvage; F:AMP deaminase activity; F:deaminase activity
STEC_011099.t1	transmembrane channel 5	1	C:GO:0005887	C:integral component of plasma membrane	IPR012496 (PFAM); mobidb-lite (MOBIDB_LITE); mobidb-lite (MOBIDB_LITE); IPR038900 (PANTHER); PTHR23302:SF43 (PANTHER)	C:GO:0005887; C:GO:0016021	C:integral component of plasma membrane; C:integral component of membrane
STEC_011100.t1	forkhead box P1-B isoform X1	8	P:GO:0006355; P:GO:0006355; P:GO:0007275; F:GO:0003700; F:GO:0043565; F:GO:0046872; C:GO:0005634; C:GO:0005667	P:regulation of transcription, DNA-templated; P:regulation of transcription, DNA-templated; P:multicellular organism development; F:DNA-binding transcription factor activity; F:sequence-specific DNA binding; F:metal ion binding; C:nucleus; C:transcription regulator complex	Coil (COILS); IPR001766 (PRINTS); IPR001766 (SMART); IPR036388 (G3DSA:1.10.10.GENE3D); G3DSA:1.20.5.340 (GENE3D); IPR001766 (PFAM); IPR032354 (PFAM); mobidb-lite (MOBIDB_LITE); mobidb-lite (MOBIDB_LITE); mobidb-lite (MOBIDB_LITE); mobidb-lite (MOBIDB_LITE); mobidb-lite (MOBIDB_LITE); mobidb-lite (MOBIDB_LITE); mobidb-lite (MOBIDB_LITE); mobidb-lite (MOBIDB_LITE); PTHR45796 (PANTHER); PTHR45796:SF…	P:GO:0006355; F:GO:0003700; F:GO:0043565	P:regulation of transcription, DNA-templated; F:DNA-binding transcription factor activity; F:sequence-specific DNA binding
STEC_011101.t1	palmitoyltransferase ZDHHC5 isoform X1	3	P:GO:0042967; F:GO:0019706; C:GO:0016021	P:obsolete acyl-carrier-protein biosynthetic process; F:protein-cysteine S-palmitoyltransferase activity; C:integral component of membrane	IPR001594 (PFAM); mobidb-lite (MOBIDB_LITE); mobidb-lite (MOBIDB_LITE); mobidb-lite (MOBIDB_LITE); PTHR12349 (PANTHER); PTHR12349:SF2 (PANTHER); PS50216 (PROSITE_PROFILES)	F:GO:0016409	F:palmitoyltransferase activity
STEC_011102.t1	B-cell CLL lymphoma 7 family member A				IPR006804 (PFAM); mobidb-lite (MOBIDB_LITE); mobidb-lite (MOBIDB_LITE); mobidb-lite (MOBIDB_LITE); mobidb-lite (MOBIDB_LITE); mobidb-lite (MOBIDB_LITE); IPR006804 (PANTHER); PTHR12767:SF9 (PANTHER)	no GO terms	no GO terms
STEC_011103.t1	thioredoxin reductase mitochondrial isoform X2	7	P:GO:0006118; P:GO:0006206; P:GO:0045454; P:GO:0055114; P:GO:0098869; F:GO:0004791; F:GO:0050660	P:obsolete electron transport; P:pyrimidine nucleobase metabolic process; P:cell redox homeostasis; P:obsolete oxidation-reduction process; P:cellular oxidant detoxification; F:thioredoxin-disulfide reductase activity; F:flavin adenine dinucleotide binding	PR00411 (PRINTS); PR00368 (PRINTS); IPR036188 (G3DSA:3.50.50.GENE3D); IPR004099 (PFAM); IPR016156 (G3DSA:3.30.390.GENE3D); IPR023753 (PFAM); IPR001100 (PIRSF); IPR036188 (G3DSA:3.50.50.GENE3D); IPR006338 (TIGRFAM); PTHR48105 (PANTHER); PTHR48105:SF21 (PANTHER); IPR012999 (PROSITE_PATTERNS); IPR016156 (SUPERFAMILY); IPR036188 (SUPERFAMILY)	P:GO:0045454; F:GO:0004791; F:GO:0016491; F:GO:0016668; F:GO:0050660	P:cell redox homeostasis; F:thioredoxin-disulfide reductase activity; F:oxidoreductase activity; F:oxidoreductase activity, acting on a sulfur group of donors, NAD(P) as acceptor; F:flavin adenine dinucleotide binding
STEC_011104.t1	short-chain dehydrogenase	2	P:GO:0055114; F:GO:0016491	P:obsolete oxidation-reduction process; F:oxidoreductase activity	IPR002347 (PRINTS); IPR002347 (PRINTS); IPR002347 (PFAM); G3DSA:3.40.50.720 (GENE3D),PIRSR000095-1 (PIRSR); PTHR43544:SF29 (PANTHER); PTHR43544 (PANTHER); cd05325 (CDD); IPR036291 (SUPERFAMILY)	F:GO:0016491	F:oxidoreductase activity
STEC_011105.t1	arf-GAP with coiled- ANK repeat and PH domain-containing 2	4	P:GO:0043547; F:GO:0005096; F:GO:0005515; F:GO:0046872	P:positive regulation of GTPase activity; F:GTPase activator activity; F:protein binding; F:metal ion binding	Coil (COILS); Coil (COILS); Coil (COILS); IPR001164 (PRINTS); IPR001849 (SMART); IPR002110 (SMART); IPR001164 (SMART); IPR027267 (G3DSA:1.20.1270.GENE3D); IPR038508 (G3DSA:1.10.220.GENE3D); IPR001164 (PFAM); IPR001849 (PFAM); PF16746 (PFAM); PF13637 (PFAM); IPR011993 (G3DSA:2.30.29.GENE3D); IPR036770 (G3DSA:1.25.40.GENE3D); mobidb-lite (MOBIDB_LITE); mobidb-lite (MOBIDB_LITE); mobidb-lite (MOBIDB…	F:GO:0005096; F:GO:0005515	F:GTPase activator activity; F:protein binding
STEC_011106.t1	moesin ezrin radixin homolog 1 isoform X1	7	P:GO:0045197; F:GO:0003779; C:GO:0005737; C:GO:0005856; C:GO:0005886; C:GO:0005912; C:GO:0016021	P:establishment or maintenance of epithelial cell apical/basal polarity; F:actin binding; C:cytoplasm; C:cytoskeleton; C:plasma membrane; C:adherens junction; C:integral component of membrane	Coil (COILS); Coil (COILS); IPR019749 (PRINTS); IPR000798 (PRINTS); IPR018980 (SMART); IPR019749 (SMART); G3DSA:3.10.20.90 (GENE3D); IPR018980 (PFAM); IPR014352 (G3DSA:1.20.80.GENE3D); IPR011259 (PFAM); G3DSA:1.20.5.450 (GENE3D); IPR011993 (G3DSA:2.30.29.GENE3D); IPR008954 (G3DSA:6.10.360.GENE3D); IPR019748 (PFAM); IPR011174 (PIRSF); IPR018979 (PFAM); mobidb-lite (MOBIDB_LITE); mobidb-lite (MOBID…	F:GO:0003779; F:GO:0008092; C:GO:0005856	F:actin binding; F:cytoskeletal protein binding; C:cytoskeleton
STEC_011107.t1	low-density lipo receptor-related 4 isoform X1	4	P:GO:0006897; F:GO:0005509; F:GO:0005515; C:GO:0016021	P:endocytosis; F:calcium ion binding; F:protein binding; C:integral component of membrane	IPR002172 (PRINTS); IPR001881 (SMART); IPR000033 (SMART); IPR000742 (SMART); IPR002172 (SMART); IPR011042 (G3DSA:2.120.10.GENE3D); IPR036055 (G3DSA:4.10.400.GENE3D); IPR002172 (PFAM); IPR000033 (PFAM); PF14670 (PFAM); IPR036055 (G3DSA:4.10.400.GENE3D); IPR036055 (G3DSA:4.10.400.GENE3D); G3DSA:2.10.25.10 (GENE3D); IPR036055 (G3DSA:4.10.400.GENE3D); IPR011042 (G3DSA:2.120.10.GENE3D); IPR011042 (G3D…	F:GO:0005509; F:GO:0005515	F:calcium ion binding; F:protein binding
STEC_011108.t1	inositol polyphosphate-4-phosphatase type I A isoform X1	4	P:GO:0016311; P:GO:0036092; F:GO:0016316; F:GO:0034597	P:dephosphorylation; P:phosphatidylinositol-3-phosphate biosynthetic process; F:phosphatidylinositol-3,4-bisphosphate 4-phosphatase activity; F:phosphatidylinositol-4,5-bisphosphate 4-phosphatase activity	IPR000008 (SMART); IPR001849 (SMART); IPR035892 (G3DSA:2.60.40.GENE3D); IPR011993 (G3DSA:2.30.29.GENE3D); IPR001849 (PFAM); mobidb-lite (MOBIDB_LITE); mobidb-lite (MOBIDB_LITE); PTHR12187:SF11 (PANTHER); IPR039034 (PANTHER); IPR001849 (PROSITE_PROFILES); IPR000008 (PROSITE_PROFILES); cd13272 (CDD); SSF50729 (SUPERFAMILY); IPR035892 (SUPERFAMILY)	F:GO:0016316	F:phosphatidylinositol-3,4-bisphosphate 4-phosphatase activity
STEC_011109.t1	AAEL003883- partial	1	P:GO:0007165	P:signal transduction	IPR000198 (SMART); IPR001849 (SMART); G3DSA:3.10.20.90 (GENE3D); IPR000198 (PFAM); IPR008936 (G3DSA:1.10.555.GENE3D); mobidb-lite (MOBIDB_LITE); mobidb-lite (MOBIDB_LITE); mobidb-lite (MOBIDB_LITE); mobidb-lite (MOBIDB_LITE); mobidb-lite (MOBIDB_LITE); mobidb-lite (MOBIDB_LITE); mobidb-lite (MOBIDB_LITE); mobidb-lite (MOBIDB_LITE); mobidb-lite (MOBIDB_LITE); mobidb-lite (MOBIDB_LITE); mobidb-lite…	P:GO:0007165	P:signal transduction
STEC_011109.t2	AAEL003883- partial	1	P:GO:0007165	P:signal transduction	IPR000198 (SMART); IPR001849 (SMART); IPR008936 (G3DSA:1.10.555.GENE3D); G3DSA:3.10.20.90 (GENE3D); IPR000198 (PFAM); mobidb-lite (MOBIDB_LITE); mobidb-lite (MOBIDB_LITE); mobidb-lite (MOBIDB_LITE); mobidb-lite (MOBIDB_LITE); mobidb-lite (MOBIDB_LITE); mobidb-lite (MOBIDB_LITE); mobidb-lite (MOBIDB_LITE); mobidb-lite (MOBIDB_LITE); mobidb-lite (MOBIDB_LITE); mobidb-lite (MOBIDB_LITE); mobidb-lite…	P:GO:0007165	P:signal transduction
STEC_011110.t1	transcription factor SPT20 homolog	2	C:GO:0005887; C:GO:0016010	C:integral component of plasma membrane; C:dystrophin-associated glycoprotein complex	mobidb-lite (MOBIDB_LITE); mobidb-lite (MOBIDB_LITE); mobidb-lite (MOBIDB_LITE); mobidb-lite (MOBIDB_LITE); mobidb-lite (MOBIDB_LITE); IPR030429 (PANTHER)	C:GO:0005887; C:GO:0016010	C:integral component of plasma membrane; C:dystrophin-associated glycoprotein complex
STEC_011110.t2	transcription factor SPT20 homolog	2	C:GO:0005887; C:GO:0016010	C:integral component of plasma membrane; C:dystrophin-associated glycoprotein complex	mobidb-lite (MOBIDB_LITE); mobidb-lite (MOBIDB_LITE); mobidb-lite (MOBIDB_LITE); mobidb-lite (MOBIDB_LITE); IPR030429 (PANTHER)	C:GO:0005887; C:GO:0016010	C:integral component of plasma membrane; C:dystrophin-associated glycoprotein complex
STEC_011111.t1	uncharacterized protein LOC118464041				no IPS match	no IPS match	no IPS match
STEC_011112.t1	serine protease persephone-like	2	P:GO:0006508; F:GO:0004252	P:proteolysis; F:serine-type endopeptidase activity	IPR001314 (PRINTS); IPR001254 (SMART); IPR043504 (G3DSA:2.40.10.GENE3D); IPR001254 (PFAM); PTHR24260 (PANTHER); PTHR24260:SF107 (PANTHER); IPR033116 (PROSITE_PATTERNS); IPR018114 (PROSITE_PATTERNS); IPR001254 (PROSITE_PROFILES); IPR001254 (CDD); IPR009003 (SUPERFAMILY)	P:GO:0006508; F:GO:0004252	P:proteolysis; F:serine-type endopeptidase activity
STEC_011112.t2	serine protease persephone-like	2	P:GO:0006508; F:GO:0004252	P:proteolysis; F:serine-type endopeptidase activity	IPR001314 (PRINTS); IPR001254 (SMART); IPR001254 (PFAM); IPR043504 (G3DSA:2.40.10.GENE3D); PTHR24260 (PANTHER); PTHR24260:SF107 (PANTHER); IPR033116 (PROSITE_PATTERNS); IPR018114 (PROSITE_PATTERNS); IPR001254 (PROSITE_PROFILES); IPR001254 (CDD); IPR009003 (SUPERFAMILY)	P:GO:0006508; F:GO:0004252	P:proteolysis; F:serine-type endopeptidase activity
STEC_011113.t1	serine protease persephone-like	3	P:GO:0006508; F:GO:0004252; C:GO:0005576	P:proteolysis; F:serine-type endopeptidase activity; C:extracellular region	IPR001314 (PRINTS); IPR001254 (SMART); IPR022700 (SMART); IPR001254 (PFAM); IPR038565 (G3DSA:3.30.1640.GENE3D); IPR022700 (PFAM); IPR043504 (G3DSA:2.40.10.GENE3D); PTHR24260:SF107 (PANTHER); PTHR24260 (PANTHER); IPR018114 (PROSITE_PATTERNS); IPR033116 (PROSITE_PATTERNS); IPR001254 (PROSITE_PROFILES); IPR022700 (PROSITE_PROFILES); IPR001254 (CDD); IPR009003 (SUPERFAMILY)	P:GO:0006508; F:GO:0004252	P:proteolysis; F:serine-type endopeptidase activity
STEC_011114.t1	serine protease persephone-like	2	P:GO:0006508; F:GO:0004252	P:proteolysis; F:serine-type endopeptidase activity	IPR001314 (PRINTS); IPR001254 (SMART); IPR043504 (G3DSA:2.40.10.GENE3D); IPR001254 (PFAM); mobidb-lite (MOBIDB_LITE); mobidb-lite (MOBIDB_LITE); mobidb-lite (MOBIDB_LITE); PTHR24260:SF107 (PANTHER); PTHR24260 (PANTHER); IPR018114 (PROSITE_PATTERNS); IPR033116 (PROSITE_PATTERNS); IPR001254 (PROSITE_PROFILES); IPR001254 (CDD); IPR009003 (SUPERFAMILY)	P:GO:0006508; F:GO:0004252	P:proteolysis; F:serine-type endopeptidase activity
STEC_011115.t1	serine protease persephone-like	2	P:GO:0006508; F:GO:0004252	P:proteolysis; F:serine-type endopeptidase activity	IPR001314 (PRINTS); IPR001254 (SMART); IPR043504 (G3DSA:2.40.10.GENE3D); IPR043504 (G3DSA:2.40.10.GENE3D); IPR001254 (PFAM); PTHR24260:SF107 (PANTHER); PTHR24260 (PANTHER); IPR018114 (PROSITE_PATTERNS); PS51257 (PROSITE_PROFILES); IPR001254 (PROSITE_PROFILES); IPR001254 (CDD); IPR009003 (SUPERFAMILY)	P:GO:0006508; F:GO:0004252	P:proteolysis; F:serine-type endopeptidase activity
STEC_011116.t1	serine protease Hayan-like isoform X1	2	P:GO:0006508; F:GO:0004252	P:proteolysis; F:serine-type endopeptidase activity	IPR001314 (PRINTS); IPR001254 (SMART); IPR043504 (G3DSA:2.40.10.GENE3D); IPR001254 (PFAM); PTHR24260 (PANTHER); PTHR24260:SF107 (PANTHER); IPR033116 (PROSITE_PATTERNS); IPR018114 (PROSITE_PATTERNS); IPR001254 (PROSITE_PROFILES); IPR001254 (CDD); IPR009003 (SUPERFAMILY)	P:GO:0006508; F:GO:0004252	P:proteolysis; F:serine-type endopeptidase activity
STEC_011117.t1	---NA---				no IPS match	no IPS match	no IPS match
STEC_011118.t1	syndetin	4	P:GO:0032456; P:GO:0042147; C:GO:0005829; C:GO:1990745	P:endocytic recycling; P:retrograde transport, endosome to Golgi; C:cytosol; C:EARP complex	IPR019515 (PFAM); IPR019514 (PFAM); mobidb-lite (MOBIDB_LITE); IPR040047 (PANTHER); PTHR13258:SF0 (PANTHER)	P:GO:0032456; P:GO:0042147; C:GO:1990745	P:endocytic recycling; P:retrograde transport, endosome to Golgi; C:EARP complex
STEC_011119.t1	nascent polypeptide-associated complex subunit muscle-specific form	3	F:GO:0046872; F:GO:0046982; C:GO:0005634	F:metal ion binding; F:protein heterodimerization activity; C:nucleus	Coil (COILS); Coil (COILS); IPR006565 (SMART); IPR001965 (SMART); IPR013083 (G3DSA:3.30.40.GENE3D); IPR019787 (PFAM); IPR006565 (PFAM); IPR009072 (G3DSA:1.10.20.GENE3D); mobidb-lite (MOBIDB_LITE); mobidb-lite (MOBIDB_LITE); mobidb-lite (MOBIDB_LITE); mobidb-lite (MOBIDB_LITE); mobidb-lite (MOBIDB_LITE); mobidb-lite (MOBIDB_LITE); mobidb-lite (MOBIDB_LITE); mobidb-lite (MOBIDB_LITE); mobidb-lite (…	F:GO:0046982	F:protein heterodimerization activity
STEC_011120.t1	transmembrane 126A	1	C:GO:0016021	C:integral component of membrane	IPR009801 (PFAM); IPR009801 (PANTHER); PTHR16296:SF2 (PANTHER)	no GO terms	no GO terms
STEC_011120.t2	transmembrane 126A	1	C:GO:0016021	C:integral component of membrane	IPR009801 (PFAM); PTHR16296:SF2 (PANTHER); IPR009801 (PANTHER)	no GO terms	no GO terms
STEC_011121.t1	UPF0184 AAEL002161				Coil (COILS); PF03670 (PFAM); mobidb-lite (MOBIDB_LITE); mobidb-lite (MOBIDB_LITE); mobidb-lite (MOBIDB_LITE); mobidb-lite (MOBIDB_LITE); IPR005374 (PANTHER)	no GO terms	no GO terms
STEC_011122.t1	inosine-uridine preferring nucleoside hydrolase-like	1	F:GO:0016787	F:hydrolase activity	IPR036452 (G3DSA:3.90.245.GENE3D); IPR001910 (PFAM); PTHR46190 (PANTHER); cd02649 (CDD); IPR036452 (SUPERFAMILY)	no GO terms	no GO terms
STEC_011123.t1	pyridoxal-dependent decarboxylase domain-containing 1	3	P:GO:0019752; F:GO:0016831; F:GO:0030170	P:carboxylic acid metabolic process; F:carboxy-lyase activity; F:pyridoxal phosphate binding	Coil (COILS); G3DSA:3.90.1150.170 (GENE3D); IPR002129 (PFAM); IPR015421 (G3DSA:3.40.640.GENE3D); mobidb-lite (MOBIDB_LITE); mobidb-lite (MOBIDB_LITE); mobidb-lite (MOBIDB_LITE); mobidb-lite (MOBIDB_LITE); mobidb-lite (MOBIDB_LITE); mobidb-lite (MOBIDB_LITE); mobidb-lite (MOBIDB_LITE); PTHR42735 (PANTHER); PTHR42735:SF1 (PANTHER); IPR015424 (SUPERFAMILY)	P:GO:0019752; F:GO:0003824; F:GO:0016830; F:GO:0030170	P:carboxylic acid metabolic process; F:catalytic activity; F:carbon-carbon lyase activity; F:pyridoxal phosphate binding
STEC_011124.t1	xenotropic and polytropic retrovirus receptor 1	1	C:GO:0016021	C:integral component of membrane	Coil (COILS); IPR004331 (PFAM); IPR004342 (PFAM); mobidb-lite (MOBIDB_LITE); mobidb-lite (MOBIDB_LITE); PTHR10783:SF61 (PANTHER); PTHR10783 (PANTHER); IPR004342 (PROSITE_PROFILES); IPR004331 (PROSITE_PROFILES); cd14477 (CDD)	C:GO:0016021	C:integral component of membrane
STEC_011125.t1	actin-5C	11	P:GO:0000281; P:GO:0006338; P:GO:0007291; P:GO:0032507; P:GO:0035148; F:GO:0005515; F:GO:0005524; C:GO:0005737; C:GO:0005856; C:GO:0031011; C:GO:0035060	P:mitotic cytokinesis; P:chromatin remodeling; P:sperm individualization; P:maintenance of protein location in cell; P:tube formation; F:protein binding; F:ATP binding; C:cytoplasm; C:cytoskeleton; C:Ino80 complex; C:brahma complex	IPR004000 (PRINTS); IPR004000 (SMART); IPR036610 (G3DSA:3.90.280.GENE3D); G3DSA:3.90.640.10 (GENE3D); G3DSA:3.30.420.40 (GENE3D); IPR004000 (PFAM); G3DSA:3.30.420.40 (GENE3D); IPR004000 (PANTHER); PTHR11937:SF162 (PANTHER); IPR004001 (PROSITE_PATTERNS); IPR020902 (PROSITE_PATTERNS); IPR004001 (PROSITE_PATTERNS); cd00012 (CDD); IPR043129 (SUPERFAMILY); IPR043129 (SUPERFAMILY); IPR036610 (SUPERFAMI…	no GO terms	no GO terms
STEC_011126.t1	actin-5C	11	P:GO:0000281; P:GO:0006338; P:GO:0007291; P:GO:0032507; P:GO:0035148; F:GO:0005515; F:GO:0005524; C:GO:0005737; C:GO:0005856; C:GO:0031011; C:GO:0035060	P:mitotic cytokinesis; P:chromatin remodeling; P:sperm individualization; P:maintenance of protein location in cell; P:tube formation; F:protein binding; F:ATP binding; C:cytoplasm; C:cytoskeleton; C:Ino80 complex; C:brahma complex	IPR004000 (PRINTS); IPR004000 (SMART); G3DSA:3.30.420.40 (GENE3D); IPR004000 (PFAM); G3DSA:3.30.420.40 (GENE3D); G3DSA:3.90.640.10 (GENE3D); PTHR11937:SF162 (PANTHER); IPR004000 (PANTHER); IPR004001 (PROSITE_PATTERNS); IPR004001 (PROSITE_PATTERNS); IPR020902 (PROSITE_PATTERNS); cd00012 (CDD); IPR043129 (SUPERFAMILY); IPR043129 (SUPERFAMILY)	no GO terms	no GO terms
STEC_011127.t1	proline-rich extensin EPR1				PR01217 (PRINTS); mobidb-lite (MOBIDB_LITE); mobidb-lite (MOBIDB_LITE); mobidb-lite (MOBIDB_LITE); mobidb-lite (MOBIDB_LITE); mobidb-lite (MOBIDB_LITE)	no GO terms	no GO terms
STEC_011128.t1	amalgam isoform X1				IPR013106 (SMART); IPR003598 (SMART); IPR003599 (SMART); IPR013098 (PFAM); IPR013783 (G3DSA:2.60.40.GENE3D); PF13927 (PFAM); IPR013783 (G3DSA:2.60.40.GENE3D); IPR013783 (G3DSA:2.60.40.GENE3D); mobidb-lite (MOBIDB_LITE); PTHR12231 (PANTHER); PTHR12231:SF87 (PANTHER); IPR007110 (PROSITE_PROFILES); IPR007110 (PROSITE_PROFILES); IPR007110 (PROSITE_PROFILES); IPR036179 (SUPERFAMILY); IPR036179 (SUPERF…	no GO terms	no GO terms
STEC_011129.t1	neutral alpha-glucosidase AB	3	P:GO:0005975; F:GO:0004553; F:GO:0030246	P:carbohydrate metabolic process; F:hydrolase activity, hydrolyzing O-glycosyl compounds; F:carbohydrate binding	IPR000322 (PFAM); G3DSA:2.60.40.1760 (GENE3D); G3DSA:3.20.20.80 (GENE3D); IPR025887 (PFAM); IPR013780 (G3DSA:2.60.40.GENE3D); IPR013780 (G3DSA:2.60.40.GENE3D); mobidb-lite (MOBIDB_LITE); mobidb-lite (MOBIDB_LITE); PTHR22762:SF54 (PANTHER); PTHR22762 (PANTHER); IPR030458 (PROSITE_PATTERNS); cd14752 (CDD); cd06603 (CDD); IPR011013 (SUPERFAMILY); IPR017853 (SUPERFAMILY); SSF51011 (SUPERFAMILY)	P:GO:0005975; F:GO:0003824; F:GO:0004553; F:GO:0030246	P:carbohydrate metabolic process; F:catalytic activity; F:hydrolase activity, hydrolyzing O-glycosyl compounds; F:carbohydrate binding
STEC_011130.t1	AGAP000837- partial				Coil (COILS)	no GO terms	no GO terms
STEC_011131.t1	uncharacterized protein LOC118466998				mobidb-lite (MOBIDB_LITE); mobidb-lite (MOBIDB_LITE); mobidb-lite (MOBIDB_LITE); mobidb-lite (MOBIDB_LITE); mobidb-lite (MOBIDB_LITE)	no GO terms	no GO terms
STEC_011131.t2	uncharacterized protein LOC118466998	1	P:GO:0006805	P:xenobiotic metabolic process	mobidb-lite (MOBIDB_LITE); mobidb-lite (MOBIDB_LITE); mobidb-lite (MOBIDB_LITE); mobidb-lite (MOBIDB_LITE); mobidb-lite (MOBIDB_LITE); mobidb-lite (MOBIDB_LITE); mobidb-lite (MOBIDB_LITE); IPR039091 (PANTHER)	P:GO:0006805; P:GO:0009410	P:xenobiotic metabolic process; P:response to xenobiotic stimulus
STEC_011132.t1	sodium channel Nach	3	P:GO:0035725; F:GO:0005272; C:GO:0016021	P:sodium ion transmembrane transport; F:sodium channel activity; C:integral component of membrane	IPR001873 (PRINTS); G3DSA:1.10.287.770 (GENE3D); G3DSA:2.60.470.10 (GENE3D); IPR001873 (PFAM); mobidb-lite (MOBIDB_LITE); mobidb-lite (MOBIDB_LITE); mobidb-lite (MOBIDB_LITE); mobidb-lite (MOBIDB_LITE); IPR001873 (PANTHER); PTHR11690:SF247 (PANTHER)	P:GO:0006814; F:GO:0005272; C:GO:0016020	P:sodium ion transport; F:sodium channel activity; C:membrane
STEC_011132.t2	sodium channel Nach	3	P:GO:0035725; F:GO:0005272; C:GO:0016021	P:sodium ion transmembrane transport; F:sodium channel activity; C:integral component of membrane	IPR001873 (PRINTS); G3DSA:1.10.287.770 (GENE3D); G3DSA:2.60.470.10 (GENE3D); IPR001873 (PFAM); mobidb-lite (MOBIDB_LITE); mobidb-lite (MOBIDB_LITE); mobidb-lite (MOBIDB_LITE); PTHR11690:SF247 (PANTHER); IPR001873 (PANTHER)	P:GO:0006814; F:GO:0005272; C:GO:0016020	P:sodium ion transport; F:sodium channel activity; C:membrane
STEC_011133.t1	RNA-binding squid-like isoform X1	1	F:GO:0003729	F:mRNA binding	IPR000504 (SMART); IPR012677 (G3DSA:3.30.70.GENE3D); IPR000504 (PFAM); IPR012677 (G3DSA:3.30.70.GENE3D); mobidb-lite (MOBIDB_LITE); mobidb-lite (MOBIDB_LITE); mobidb-lite (MOBIDB_LITE); mobidb-lite (MOBIDB_LITE); PTHR48033:SF8 (PANTHER); PTHR48033 (PANTHER); IPR000504 (PROSITE_PROFILES); IPR000504 (PROSITE_PROFILES); cd12329 (CDD); IPR035979 (SUPERFAMILY); IPR035979 (SUPERFAMILY)	F:GO:0003676	F:nucleic acid binding
STEC_011134.t1	IWS1	1	C:GO:0005634	C:nucleus	Coil (COILS); IPR017923 (PFAM); IPR035441 (G3DSA:1.20.930.GENE3D); mobidb-lite (MOBIDB_LITE); mobidb-lite (MOBIDB_LITE); mobidb-lite (MOBIDB_LITE); mobidb-lite (MOBIDB_LITE); mobidb-lite (MOBIDB_LITE); mobidb-lite (MOBIDB_LITE); mobidb-lite (MOBIDB_LITE); PTHR46010 (PANTHER); IPR017923 (PROSITE_PROFILES)	C:GO:0005634	C:nucleus
STEC_011135.t1	dehydrodolichyl diphosphate synthase complex subunit Nus1	4	P:GO:0019408; F:GO:0016765; C:GO:0016020; C:GO:1904423	P:dolichol biosynthetic process; F:transferase activity, transferring alkyl or aryl (other than methyl) groups; C:membrane; C:dehydrodolichyl diphosphate synthase complex	IPR036424 (G3DSA:3.40.1180.GENE3D); IPR038887 (PANTHER); PTHR21528:SF0 (PANTHER); IPR036424 (SUPERFAMILY)	P:GO:0019408; F:GO:0016765; C:GO:1904423	P:dolichol biosynthetic process; F:transferase activity, transferring alkyl or aryl (other than methyl) groups; C:dehydrodolichyl diphosphate synthase complex
STEC_011136.t1	rho-associated kinase 1	9	P:GO:0006468; P:GO:0009069; P:GO:0035556; F:GO:0003676; F:GO:0004674; F:GO:0005524; F:GO:0031267; C:GO:0005737; C:GO:0005886	P:protein phosphorylation; P:serine family amino acid metabolic process; P:intracellular signal transduction; F:nucleic acid binding; F:protein serine/threonine kinase activity; F:ATP binding; F:small GTPase binding; C:cytoplasm; C:plasma membrane	Coil (COILS); Coil (COILS); Coil (COILS); Coil (COILS); Coil (COILS); Coil (COILS); Coil (COILS); Coil (COILS); Coil (COILS); Coil (COILS); Coil (COILS); Coil (COILS); IPR000504 (SMART); IPR000961 (SMART); IPR002219 (SMART); IPR000719 (SMART); IPR001849 (SMART); IPR015008 (PFAM); IPR000504 (PFAM); G3DSA:1.10.510.10 (GENE3D); IPR000719 (PFAM); G3DSA:1.20.5.340 (GENE3D); G3DSA:3.10.450.50 (GENE3D);…	P:GO:0006468; P:GO:0035556; F:GO:0003676; F:GO:0004672; F:GO:0004674; F:GO:0005524; F:GO:0031267	P:protein phosphorylation; P:intracellular signal transduction; F:nucleic acid binding; F:protein kinase activity; F:protein serine/threonine kinase activity; F:ATP binding; F:small GTPase binding
STEC_011137.t1	sphingomyelin phosphodiesterase 4	2	P:GO:0016567; F:GO:0004842	P:protein ubiquitination; F:ubiquitin-protein transferase activity	IPR035983 (SUPERFAMILY)	F:GO:0004842	F:ubiquitin-protein transferase activity
STEC_011138.t1	rab GTPase-binding effector 1 isoform X1	10	P:GO:0006897; P:GO:0007165; P:GO:0008283; P:GO:0015031; P:GO:0040007; P:GO:0043547; F:GO:0005096; F:GO:0008083; F:GO:0046872; C:GO:0005769	P:endocytosis; P:signal transduction; P:cell population proliferation; P:protein transport; P:growth; P:positive regulation of GTPase activity; F:GTPase activator activity; F:growth factor activity; F:metal ion binding; C:early endosome	Coil (COILS); Coil (COILS); Coil (COILS); IPR018514 (PFAM); mobidb-lite (MOBIDB_LITE); mobidb-lite (MOBIDB_LITE); mobidb-lite (MOBIDB_LITE); mobidb-lite (MOBIDB_LITE); IPR003914 (PANTHER); PTHR31179:SF7 (PANTHER)	P:GO:0006897; F:GO:0005096; F:GO:0008083	P:endocytosis; F:GTPase activator activity; F:growth factor activity
STEC_011139.t1	histone deacetylase 4 isoform X4	4	P:GO:0070932; F:GO:0032041; F:GO:0046872; C:GO:0000118	P:histone H3 deacetylation; F:NAD-dependent histone deacetylase activity (H3-K14 specific); F:metal ion binding; C:histone deacetylase complex	Coil (COILS); Coil (COILS); IPR000286 (PRINTS); IPR017320 (PIRSF); IPR037138 (G3DSA:3.40.800.GENE3D); IPR023801 (PFAM); mobidb-lite (MOBIDB_LITE); mobidb-lite (MOBIDB_LITE); mobidb-lite (MOBIDB_LITE); mobidb-lite (MOBIDB_LITE); mobidb-lite (MOBIDB_LITE); mobidb-lite (MOBIDB_LITE); mobidb-lite (MOBIDB_LITE); IPR017320 (PANTHER); cd11681 (CDD); IPR023696 (SUPERFAMILY)	P:GO:0006325; P:GO:0016575; F:GO:0004407; C:GO:0000118	P:chromatin organization; P:histone deacetylation; F:histone deacetylase activity; C:histone deacetylase complex
STEC_011140.t1	inositol polyphosphate 1-phosphatase	3	P:GO:0007268; P:GO:0046855; F:GO:0004441	P:chemical synaptic transmission; P:inositol phosphate dephosphorylation; F:inositol-1,4-bisphosphate 1-phosphatase activity	G3DSA:3.40.190.80 (GENE3D); G3DSA:3.30.540.10 (GENE3D); IPR000760 (PFAM); IPR044897 (G3DSA:4.10.460.GENE3D); PTHR43028 (PANTHER); PTHR43028:SF3 (PANTHER); cd01640 (CDD); SSF56655 (SUPERFAMILY)	P:GO:0046855	P:inositol phosphate dephosphorylation
STEC_011141.t1	meiosis-specific nuclear structural 1-like	1	C:GO:0005634	C:nucleus	Coil (COILS); Coil (COILS); Coil (COILS); Coil (COILS); Coil (COILS); Coil (COILS); IPR043597 (PFAM); mobidb-lite (MOBIDB_LITE); mobidb-lite (MOBIDB_LITE); IPR026504 (PANTHER)	no GO terms	no GO terms
STEC_011142.t1	abl interactor 2	6	P:GO:0008154; F:GO:0005515; C:GO:0005856; C:GO:0030027; C:GO:0030054; C:GO:0030175	P:actin polymerization or depolymerization; F:protein binding; C:cytoskeleton; C:lamellipodium; C:cell junction; C:filopodium	IPR001452 (PRINTS); IPR001452 (SMART); IPR012849 (PFAM); IPR001452 (PFAM); G3DSA:6.10.140.1620 (GENE3D); G3DSA:2.30.30.40 (GENE3D); mobidb-lite (MOBIDB_LITE); mobidb-lite (MOBIDB_LITE); mobidb-lite (MOBIDB_LITE); mobidb-lite (MOBIDB_LITE); IPR028457 (PANTHER); IPR036993 (PTHR10460:PANTHER); IPR001452 (PROSITE_PROFILES); cd11826 (CDD); IPR036028 (SUPERFAMILY)	P:GO:0008154; F:GO:0005515	P:actin polymerization or depolymerization; F:protein binding
STEC_011143.t1	vacuolar-sorting SNF8	7	P:GO:0015031; P:GO:0032509; P:GO:0036258; P:GO:0042981; P:GO:0043162; P:GO:0045450; C:GO:0000814	P:protein transport; P:endosome transport via multivesicular body sorting pathway; P:multivesicular body assembly; P:regulation of apoptotic process; P:ubiquitin-dependent protein catabolic process via the multivesicular body sorting pathway; P:bicoid mRNA localization; C:ESCRT II complex	Coil (COILS); Coil (COILS); IPR036388 (G3DSA:1.10.10.GENE3D); IPR036388 (G3DSA:1.10.10.GENE3D); IPR016689 (PIRSF); IPR040608 (PFAM); G3DSA:6.10.140.180 (GENE3D); IPR016689 (PANTHER); IPR036390 (SUPERFAMILY); IPR036390 (SUPERFAMILY)	P:GO:0071985; C:GO:0000814	P:multivesicular body sorting pathway; C:ESCRT II complex
STEC_011144.t1	pyrokinin-1 receptor-like	6	P:GO:0007187; P:GO:0007218; P:GO:0007268; F:GO:0001607; C:GO:0005886; C:GO:0016021	P:G protein-coupled receptor signaling pathway, coupled to cyclic nucleotide second messenger; P:neuropeptide signaling pathway; P:chemical synaptic transmission; F:neuromedin U receptor activity; C:plasma membrane; C:integral component of membrane	IPR000276 (PRINTS); IPR005390 (PRINTS); IPR000276 (SMART); G3DSA:1.20.1070.10 (GENE3D); IPR000276 (PFAM); PTHR24243 (PANTHER); PTHR24243:SF209 (PANTHER); IPR000276 (PROSITE_PATTERNS); IPR017452 (PROSITE_PROFILES); cd15134 (CDD); SSF81321 (SUPERFAMILY)	P:GO:0007186; F:GO:0001607; F:GO:0004930; C:GO:0016021	P:G protein-coupled receptor signaling pathway; F:neuromedin U receptor activity; F:G protein-coupled receptor activity; C:integral component of membrane
STEC_011145.t1	VAC14 homolog	2	P:GO:0006661; C:GO:0070772	P:phosphatidylinositol biosynthetic process; C:PAS complex	IPR021841 (PFAM); IPR011989 (G3DSA:1.25.10.GENE3D); PF12755 (PFAM); IPR026825 (PANTHER); IPR016024 (SUPERFAMILY)	P:GO:0006661; C:GO:0070772	P:phosphatidylinositol biosynthetic process; C:PAS complex
STEC_011146.t1	dolichyl-diphosphooligosaccharide-- glycosyltransferase subunit STT3A	5	P:GO:0018279; F:GO:0004579; F:GO:0046872; C:GO:0008250; C:GO:0016021	P:protein N-linked glycosylation via asparagine; F:dolichyl-diphosphooligosaccharide-protein glycotransferase activity; F:metal ion binding; C:oligosaccharyltransferase complex; C:integral component of membrane	IPR003674 (PFAM); G3DSA:3.40.50.12610 (GENE3D); PTHR13872:SF43 (PANTHER); IPR003674 (PANTHER)	P:GO:0006486; F:GO:0004576; C:GO:0016020	P:protein glycosylation; F:oligosaccharyl transferase activity; C:membrane
STEC_011147.t1	AAEL003812- partial				Coil (COILS); Coil (COILS); Coil (COILS); Coil (COILS); mobidb-lite (MOBIDB_LITE); mobidb-lite (MOBIDB_LITE); mobidb-lite (MOBIDB_LITE); PTHR19232:SF7 (PANTHER); IPR026079 (PANTHER)	no GO terms	no GO terms
STEC_011148.t1	uncharacterized protein LOC118462473	1	C:GO:0016021	C:integral component of membrane	IPR004302 (PFAM); PTHR21113 (PANTHER); PTHR21113:SF6 (PANTHER)	no GO terms	no GO terms
STEC_011148.t2	uncharacterized protein LOC118462473	1	C:GO:0016021	C:integral component of membrane	IPR004302 (PFAM); PTHR21113 (PANTHER); PTHR21113:SF6 (PANTHER)	no GO terms	no GO terms
STEC_011149.t1	uncharacterized protein LOC118462462				mobidb-lite (MOBIDB_LITE); mobidb-lite (MOBIDB_LITE); mobidb-lite (MOBIDB_LITE)	no GO terms	no GO terms
STEC_011149.t2	uncharacterized protein LOC118462462				mobidb-lite (MOBIDB_LITE); mobidb-lite (MOBIDB_LITE); mobidb-lite (MOBIDB_LITE)	no GO terms	no GO terms
STEC_011150.t1	uncharacterized protein LOC118462506	2	C:GO:0016020; C:GO:0016021	C:membrane; C:integral component of membrane	no IPS match	no IPS match	no IPS match
STEC_011151.t1	uncharacterized protein LOC118462506	2	C:GO:0016020; C:GO:0016021	C:membrane; C:integral component of membrane	no IPS match	no IPS match	no IPS match
STEC_011152.t1	ubiquitin carboxyl-terminal hydrolase 30 homolog	4	P:GO:0006511; P:GO:0016579; F:GO:0004843; C:GO:0016021	P:ubiquitin-dependent protein catabolic process; P:protein deubiquitination; F:thiol-dependent deubiquitinase; C:integral component of membrane	G3DSA:3.90.70.10 (GENE3D); IPR001394 (PFAM); PTHR21646 (PANTHER); IPR018200 (PROSITE_PATTERNS); IPR028889 (PROSITE_PROFILES); cd02662 (CDD); IPR038765 (SUPERFAMILY)	P:GO:0006511; P:GO:0016579; F:GO:0004843	P:ubiquitin-dependent protein catabolic process; P:protein deubiquitination; F:thiol-dependent deubiquitinase
STEC_011153.t1	DNA-binding rfxank	2	F:GO:0003677; F:GO:0005515	F:DNA binding; F:protein binding	IPR002110 (PRINTS); IPR002110 (SMART); IPR036770 (G3DSA:1.25.40.GENE3D); IPR020683 (PFAM); PTHR24124:SF11 (PANTHER); PTHR24124 (PANTHER); PS50297 (PROSITE_PROFILES); PS50297 (PROSITE_PROFILES); IPR002110 (PROSITE_PROFILES); IPR002110 (PROSITE_PROFILES); IPR002110 (PROSITE_PROFILES); IPR036770 (SUPERFAMILY)	F:GO:0005515	F:protein binding
STEC_011154.t1	kinesin heavy chain	6	P:GO:0007018; F:GO:0003777; F:GO:0005524; F:GO:0008017; C:GO:0005874; C:GO:0045298	P:microtubule-based movement; F:microtubule motor activity; F:ATP binding; F:microtubule binding; C:microtubule; C:tubulin complex	Coil (COILS); Coil (COILS); Coil (COILS); Coil (COILS); Coil (COILS); Coil (COILS); IPR001752 (PRINTS); IPR001752 (SMART); IPR036961 (G3DSA:3.40.850.GENE3D); IPR001752 (PFAM); mobidb-lite (MOBIDB_LITE); mobidb-lite (MOBIDB_LITE); PTHR47968 (PANTHER); PTHR47968:SF31 (PANTHER); IPR019821 (PROSITE_PATTERNS); IPR001752 (PROSITE_PROFILES); cd01369 (CDD); IPR027417 (SUPERFAMILY)	P:GO:0007018; F:GO:0003777; F:GO:0003777; F:GO:0005524; F:GO:0008017	P:microtubule-based movement; F:microtubule motor activity; F:microtubule motor activity; F:ATP binding; F:microtubule binding
STEC_011155.t1	paraplegin	7	P:GO:0006508; P:GO:0006510; F:GO:0004176; F:GO:0004222; F:GO:0005524; F:GO:0008270; C:GO:0016021	P:proteolysis; P:obsolete ATP-dependent proteolysis; F:ATP-dependent peptidase activity; F:metalloendopeptidase activity; F:ATP binding; F:zinc ion binding; C:integral component of membrane	Coil (COILS); IPR003593 (SMART); G3DSA:1.10.8.60 (GENE3D); IPR003959 (PFAM); IPR027417 (G3DSA:3.40.50.GENE3D); IPR000642 (PFAM); IPR041569 (PFAM); IPR005936 (TIGRFAM); IPR037219 (G3DSA:1.20.58.GENE3D); G3DSA:3.40.1690.20 (GENE3D); IPR011546 (PFAM); mobidb-lite (MOBIDB_LITE); mobidb-lite (MOBIDB_LITE); mobidb-lite (MOBIDB_LITE); PTHR43655 (PANTHER); PTHR43655:SF8 (PANTHER); IPR005936 (HAMAP); cd00…	P:GO:0006508; F:GO:0004176; F:GO:0004222; F:GO:0005524; F:GO:0008270; F:GO:0016887; C:GO:0016020; C:GO:0016021	P:proteolysis; F:ATP-dependent peptidase activity; F:metalloendopeptidase activity; F:ATP binding; F:zinc ion binding; F:ATP hydrolysis activity; C:membrane; C:integral component of membrane
STEC_011156.t1	fatty acyl- reductase CG5065	8	P:GO:0006629; P:GO:0015986; P:GO:0055114; F:GO:0046933; F:GO:0080019; F:GO:0102965; C:GO:0016021; C:GO:0045261	P:lipid metabolic process; P:ATP synthesis coupled proton transport; P:obsolete oxidation-reduction process; F:proton-transporting ATP synthase activity, rotational mechanism; F:fatty-acyl-CoA reductase (alcohol-forming) activity; F:alcohol-forming fatty acyl-CoA reductase activity; C:integral component of membrane; C:proton-transporting ATP synthase complex, catalytic core F(1)	G3DSA:3.40.50.720 (GENE3D); IPR013120 (PFAM); G3DSA:1.20.5.440 (GENE3D); IPR001469 (TIGRFAM); IPR036771 (G3DSA:2.60.15.GENE3D); IPR033640 (PFAM); IPR020546 (PFAM); IPR026055 (PANTHER); PTHR11011:SF24 (PANTHER); IPR001469 (HAMAP); IPR033640 (CDD); cd05236 (CDD); IPR001469 (CDD); IPR036771 (SUPERFAMILY); IPR036291 (SUPERFAMILY)	P:GO:0015986; F:GO:0046933; F:GO:0080019; C:GO:0045261	P:ATP synthesis coupled proton transport; F:proton-transporting ATP synthase activity, rotational mechanism; F:fatty-acyl-CoA reductase (alcohol-forming) activity; C:proton-transporting ATP synthase complex, catalytic core F(1)
STEC_011157.t1	glutamyl-tRNA(Gln) amidotransferase subunit mitochondrial	8	P:GO:0006450; P:GO:0006536; P:GO:0032543; P:GO:0070681; F:GO:0005524; F:GO:0050567; C:GO:0005739; C:GO:0030956	P:regulation of translational fidelity; P:glutamate metabolic process; P:mitochondrial translation; P:glutaminyl-tRNAGln biosynthesis via transamidation; F:ATP binding; F:glutaminyl-tRNA synthase (glutamine-hydrolyzing) activity; C:mitochondrion; C:glutamyl-tRNA(Gln) amidotransferase complex	IPR003837 (PFAM); IPR003837 (PANTHER); PTHR15004:SF0 (PANTHER); IPR003837 (HAMAP); IPR036113 (SUPERFAMILY)	P:GO:0006450	P:regulation of translational fidelity
STEC_011158.t1	origin recognition complex subunit 5	3	P:GO:0006260; C:GO:0000808; C:GO:0005634	P:DNA replication; C:origin recognition complex; C:nucleus	IPR027417 (G3DSA:3.40.50.GENE3D); IPR020796 (PFAM); IPR041664 (PFAM); IPR020796 (PANTHER); IPR027417 (SUPERFAMILY)	P:GO:0006260; C:GO:0000808; C:GO:0005634	P:DNA replication; C:origin recognition complex; C:nucleus
STEC_011159.t1	DNA polymerase subunit gamma- mitochondrial	6	P:GO:0006260; P:GO:0071897; F:GO:0003677; F:GO:0003887; C:GO:0005760; C:GO:0016020	P:DNA replication; P:DNA biosynthetic process; F:DNA binding; F:DNA-directed DNA polymerase activity; C:gamma DNA polymerase complex; C:membrane	Coil (COILS); IPR002297 (PRINTS); IPR001098 (SMART); IPR041336 (PFAM); G3DSA:3.30.420.390 (GENE3D); IPR001098 (PFAM); G3DSA:1.10.150.20 (GENE3D); G3DSA:3.40.190.10 (GENE3D); G3DSA:3.30.70.370 (GENE3D); mobidb-lite (MOBIDB_LITE); mobidb-lite (MOBIDB_LITE); IPR002297 (PANTHER); IPR019760 (PROSITE_PATTERNS); SSF53850 (SUPERFAMILY); IPR043502 (SUPERFAMILY); IPR012337 (SUPERFAMILY)	P:GO:0006260; F:GO:0003677; F:GO:0003887; C:GO:0005760	P:DNA replication; F:DNA binding; F:DNA-directed DNA polymerase activity; C:gamma DNA polymerase complex
STEC_011160.t1	uncharacterized protein LOC118463264				IPR013087 (SMART); G3DSA:3.30.160.60 (GENE3D); IPR013087 (PFAM); G3DSA:3.30.160.60 (GENE3D); G3DSA:3.30.160.60 (GENE3D); G3DSA:3.30.160.60 (GENE3D); G3DSA:3.30.160.60 (GENE3D); G3DSA:3.30.160.60 (GENE3D); mobidb-lite (MOBIDB_LITE); mobidb-lite (MOBIDB_LITE); mobidb-lite (MOBIDB_LITE); mobidb-lite (MOBIDB_LITE); mobidb-lite (MOBIDB_LITE); mobidb-lite (MOBIDB_LITE); mobidb-lite (MOBIDB_LITE); mobid…	no GO terms	no GO terms
STEC_011160.t2	uncharacterized protein LOC118463264				IPR013087 (SMART); G3DSA:3.30.160.60 (GENE3D); G3DSA:3.30.160.60 (GENE3D); G3DSA:3.30.160.60 (GENE3D); IPR013087 (PFAM); G3DSA:3.30.160.60 (GENE3D); G3DSA:3.30.160.60 (GENE3D); G3DSA:3.30.160.60 (GENE3D); mobidb-lite (MOBIDB_LITE); mobidb-lite (MOBIDB_LITE); mobidb-lite (MOBIDB_LITE); mobidb-lite (MOBIDB_LITE); mobidb-lite (MOBIDB_LITE); mobidb-lite (MOBIDB_LITE); mobidb-lite (MOBIDB_LITE); mobid…	no GO terms	no GO terms
STEC_011161.t1	WD repeat-containing 44-like isoform X1	1	F:GO:0005515	F:protein binding	IPR020472 (PRINTS); IPR001680 (SMART); IPR001680 (PFAM); IPR015943 (G3DSA:2.130.10.GENE3D); mobidb-lite (MOBIDB_LITE); mobidb-lite (MOBIDB_LITE); mobidb-lite (MOBIDB_LITE); mobidb-lite (MOBIDB_LITE); mobidb-lite (MOBIDB_LITE); mobidb-lite (MOBIDB_LITE); mobidb-lite (MOBIDB_LITE); mobidb-lite (MOBIDB_LITE); mobidb-lite (MOBIDB_LITE); mobidb-lite (MOBIDB_LITE); mobidb-lite (MOBIDB_LITE); IPR040324 …	F:GO:0005515	F:protein binding
STEC_011162.t1	beta-mannosidase	3	P:GO:0008152; F:GO:0016798; C:GO:0005764	P:metabolic process; F:hydrolase activity, acting on glycosyl bonds; C:lysosome	IPR013783 (G3DSA:2.60.40.GENE3D); IPR041447 (PFAM); G3DSA:2.60.120.260 (GENE3D); G3DSA:3.20.20.80 (GENE3D); PTHR43730 (PANTHER); IPR017853 (SUPERFAMILY); IPR036156 (SUPERFAMILY); IPR008979 (SUPERFAMILY)	no GO terms	no GO terms
STEC_011163.t1	ribonuclease 3	7	P:GO:0016075; P:GO:0031054; P:GO:0051252; P:GO:0090502; F:GO:0003723; F:GO:0004525; C:GO:0005840	P:rRNA catabolic process; P:pre-miRNA processing; P:regulation of RNA metabolic process; P:RNA phosphodiester bond hydrolysis, endonucleolytic; F:RNA binding; F:ribonuclease III activity; C:ribosome	Coil (COILS); Coil (COILS); Coil (COILS); IPR000999 (SMART); IPR014720 (SMART); IPR000999 (PFAM); IPR036389 (G3DSA:1.10.1520.GENE3D); G3DSA:3.30.160.20 (GENE3D); IPR014720 (PFAM); IPR036389 (G3DSA:1.10.1520.GENE3D); IPR000999 (PFAM); mobidb-lite (MOBIDB_LITE); mobidb-lite (MOBIDB_LITE); mobidb-lite (MOBIDB_LITE); mobidb-lite (MOBIDB_LITE); mobidb-lite (MOBIDB_LITE); mobidb-lite (MOBIDB_LITE); mob…	P:GO:0006396; P:GO:0016075; P:GO:0031054; F:GO:0003723; F:GO:0004525	P:RNA processing; P:rRNA catabolic process; P:pre-miRNA processing; F:RNA binding; F:ribonuclease III activity
STEC_011164.t1	XK-related 6	1	C:GO:0016021	C:integral component of membrane	IPR018629 (PFAM); PTHR16024 (PANTHER)	C:GO:0016021	C:integral component of membrane
STEC_011165.t1	type-1 angiotensin II receptor-associated -like	2	P:GO:0038166; C:GO:0016021	P:angiotensin-activated signaling pathway; C:integral component of membrane	IPR009436 (SMART); IPR009436 (PFAM); IPR009436 (PANTHER)	P:GO:0038166	P:angiotensin-activated signaling pathway
STEC_011166.t1	probable ATP-dependent RNA helicase CG8611	3	F:GO:0003676; F:GO:0004386; F:GO:0005524	F:nucleic acid binding; F:helicase activity; F:ATP binding	IPR025313 (SMART); IPR014001 (SMART); IPR001650 (SMART); IPR011545 (PFAM); IPR027417 (G3DSA:3.40.50.GENE3D); IPR025313 (PFAM); IPR027417 (G3DSA:3.40.50.GENE3D); IPR001650 (PFAM); mobidb-lite (MOBIDB_LITE); mobidb-lite (MOBIDB_LITE); mobidb-lite (MOBIDB_LITE); mobidb-lite (MOBIDB_LITE); mobidb-lite (MOBIDB_LITE); mobidb-lite (MOBIDB_LITE); mobidb-lite (MOBIDB_LITE); mobidb-lite (MOBIDB_LITE); PTHR…	F:GO:0003676; F:GO:0005524	F:nucleic acid binding; F:ATP binding
STEC_011167.t1	homeobox B-H1-like	5	P:GO:0006357; P:GO:0007275; F:GO:0000981; F:GO:0003677; C:GO:0005634	P:regulation of transcription by RNA polymerase II; P:multicellular organism development; F:DNA-binding transcription factor activity, RNA polymerase II-specific; F:DNA binding; C:nucleus	IPR020479 (PRINTS); IPR000047 (PRINTS); IPR001356 (SMART); G3DSA:1.10.10.60 (GENE3D); IPR001356 (PFAM); mobidb-lite (MOBIDB_LITE); mobidb-lite (MOBIDB_LITE); mobidb-lite (MOBIDB_LITE); PTHR24330 (PANTHER); PTHR24330:SF4 (PANTHER); IPR017970 (PROSITE_PATTERNS); IPR001356 (PROSITE_PROFILES); IPR001356 (CDD); IPR009057 (SUPERFAMILY)	P:GO:0006355; F:GO:0000981; F:GO:0003677	P:regulation of transcription, DNA-templated; F:DNA-binding transcription factor activity, RNA polymerase II-specific; F:DNA binding
STEC_011168.t1	---NA---				mobidb-lite (MOBIDB_LITE); mobidb-lite (MOBIDB_LITE); mobidb-lite (MOBIDB_LITE)	no GO terms	no GO terms
STEC_011169.t1	---NA---				mobidb-lite (MOBIDB_LITE); mobidb-lite (MOBIDB_LITE); mobidb-lite (MOBIDB_LITE)	no GO terms	no GO terms
STEC_011170.t1	surfeit locus 4 homolog	1	C:GO:0016021	C:integral component of membrane	IPR002995 (PFAM); PTHR23427 (PANTHER); PTHR23427:SF1 (PANTHER); IPR002995 (PROSITE_PATTERNS)	C:GO:0016021	C:integral component of membrane
STEC_011171.t1	TATA element modulatory factor	1	C:GO:0005794	C:Golgi apparatus	Coil (COILS); Coil (COILS); Coil (COILS); Coil (COILS); Coil (COILS); Coil (COILS); Coil (COILS); Coil (COILS); Coil (COILS); Coil (COILS); Coil (COILS); Coil (COILS); Coil (COILS); IPR022092 (PFAM); IPR022091 (PFAM); mobidb-lite (MOBIDB_LITE); mobidb-lite (MOBIDB_LITE); mobidb-lite (MOBIDB_LITE); mobidb-lite (MOBIDB_LITE); mobidb-lite (MOBIDB_LITE); mobidb-lite (MOBIDB_LITE); mobidb-lite (MOBIDB…	no GO terms	no GO terms
STEC_011172.t1	uncharacterized Golgi apparatus membrane CG5021 isoform X2	1	C:GO:0016021	C:integral component of membrane	IPR008564 (PFAM); IPR008564 (PANTHER); PTHR13019:SF19 (PANTHER)	C:GO:0016021	C:integral component of membrane
STEC_011173.t1	steroid receptor RNA activator 1-like	4	P:GO:0006357; P:GO:0045893; F:GO:0030374; C:GO:0005667	P:regulation of transcription by RNA polymerase II; P:positive regulation of transcription, DNA-templated; F:nuclear receptor coactivator activity; C:transcription regulator complex	IPR009917 (PFAM); G3DSA:1.20.940.10 (GENE3D); mobidb-lite (MOBIDB_LITE); mobidb-lite (MOBIDB_LITE); IPR040243 (PANTHER)	P:GO:0006357; F:GO:0030374	P:regulation of transcription by RNA polymerase II; F:nuclear receptor coactivator activity
STEC_011174.t1	myrosinase 1-like	2	P:GO:0005975; F:GO:0004553	P:carbohydrate metabolic process; F:hydrolase activity, hydrolyzing O-glycosyl compounds	IPR001360 (PRINTS); G3DSA:3.20.20.80 (GENE3D); IPR001360 (PFAM); mobidb-lite (MOBIDB_LITE); mobidb-lite (MOBIDB_LITE); IPR001360 (PANTHER); PTHR10353:SF36 (PANTHER); IPR033132 (PROSITE_PATTERNS); IPR018120 (PROSITE_PATTERNS); IPR017853 (SUPERFAMILY)	P:GO:0005975; F:GO:0004553	P:carbohydrate metabolic process; F:hydrolase activity, hydrolyzing O-glycosyl compounds
STEC_011175.t1	spectrin alpha chain isoform X4	6	P:GO:0051693; F:GO:0003779; F:GO:0005509; F:GO:0005516; C:GO:0005737; C:GO:0005856	P:actin filament capping; F:actin binding; F:calcium ion binding; F:calmodulin binding; C:cytoplasm; C:cytoskeleton	Coil (COILS); Coil (COILS); Coil (COILS); Coil (COILS); Coil (COILS); Coil (COILS); Coil (COILS); Coil (COILS); IPR018159 (SMART); IPR002017 (PFAM); G3DSA:1.20.58.60 (GENE3D); G3DSA:1.20.58.60 (GENE3D); G3DSA:1.20.58.60 (GENE3D); G3DSA:1.20.58.60 (GENE3D); G3DSA:1.20.58.60 (GENE3D); G3DSA:1.20.58.60 (GENE3D); mobidb-lite (MOBIDB_LITE); mobidb-lite (MOBIDB_LITE); mobidb-lite (MOBIDB_LITE); mobidb-…	F:GO:0005515	F:protein binding
STEC_011175.t2	spectrin alpha chain isoform X4	6	P:GO:0051693; F:GO:0003779; F:GO:0005509; F:GO:0005516; C:GO:0005737; C:GO:0005856	P:actin filament capping; F:actin binding; F:calcium ion binding; F:calmodulin binding; C:cytoplasm; C:cytoskeleton	Coil (COILS); Coil (COILS); Coil (COILS); Coil (COILS); Coil (COILS); Coil (COILS); Coil (COILS); Coil (COILS); IPR018159 (SMART); G3DSA:1.20.58.60 (GENE3D); G3DSA:1.20.58.60 (GENE3D); G3DSA:1.20.58.60 (GENE3D); G3DSA:1.20.58.60 (GENE3D); G3DSA:1.20.58.60 (GENE3D); IPR002017 (PFAM); G3DSA:1.20.58.60 (GENE3D); mobidb-lite (MOBIDB_LITE); mobidb-lite (MOBIDB_LITE); PTHR11915:SF422 (PANTHER); PTHR119…	F:GO:0005515	F:protein binding
STEC_011176.t1	disintegrin and metallo ase domain-containing unc-71 isoform X12	2	P:GO:0006508; F:GO:0004222	P:proteolysis; F:metalloendopeptidase activity	Coil (COILS); IPR001762 (PRINTS); IPR006586 (SMART); IPR001762 (SMART); IPR024079 (G3DSA:3.40.390.GENE3D); IPR001590 (PFAM); IPR001762 (PFAM); IPR006586 (PFAM); IPR036436 (G3DSA:4.10.70.GENE3D); IPR002870 (PFAM); mobidb-lite (MOBIDB_LITE); mobidb-lite (MOBIDB_LITE); mobidb-lite (MOBIDB_LITE); mobidb-lite (MOBIDB_LITE); mobidb-lite (MOBIDB_LITE); mobidb-lite (MOBIDB_LITE); mobidb-lite (MOBIDB_LITE…	P:GO:0006508; F:GO:0004222; F:GO:0008237	P:proteolysis; F:metalloendopeptidase activity; F:metallopeptidase activity
STEC_011177.t1	5-hydroxyisourate hydrolase-like	3	P:GO:0006144; F:GO:0033971; C:GO:0005743	P:purine nucleobase metabolic process; F:hydroxyisourate hydrolase activity; C:mitochondrial inner membrane	IPR000895 (PRINTS); IPR023416 (SMART); IPR014306 (TIGRFAM); IPR036817 (G3DSA:2.60.40.GENE3D); IPR023416 (PFAM); IPR023416 (PANTHER); PTHR10395:SF7 (PANTHER); IPR023418 (PROSITE_PATTERNS); IPR014306 (CDD); IPR036817 (SUPERFAMILY)	P:GO:0006144; F:GO:0033971	P:purine nucleobase metabolic process; F:hydroxyisourate hydrolase activity
STEC_011178.t1	prostaglandin reductase 1-like	6	P:GO:0006693; P:GO:0055114; F:GO:0032440; F:GO:0036132; F:GO:0047522; C:GO:0005737	P:prostaglandin metabolic process; P:obsolete oxidation-reduction process; F:2-alkenal reductase [NAD(P)+] activity; F:13-prostaglandin reductase activity; F:15-oxoprostaglandin 13-oxidase activity; C:cytoplasm	IPR020843 (SMART); G3DSA:3.90.180.10 (GENE3D); IPR013149 (PFAM); IPR041694 (PFAM); G3DSA:3.40.50.720 (GENE3D); PTHR43205:SF7 (PANTHER); IPR045010 (PANTHER); IPR014190 (CDD); IPR036291 (SUPERFAMILY); IPR011032 (SUPERFAMILY)	F:GO:0016491; F:GO:0016628; F:GO:0032440; F:GO:0047522; C:GO:0005737	F:oxidoreductase activity; F:oxidoreductase activity, acting on the CH-CH group of donors, NAD or NADP as acceptor; F:2-alkenal reductase [NAD(P)+] activity; F:15-oxoprostaglandin 13-oxidase activity; C:cytoplasm
STEC_011179.t1	ATP-binding cassette sub-family D member 3	8	P:GO:0015910; P:GO:0055085; F:GO:0005524; F:GO:0042626; F:GO:0042803; F:GO:0140359; C:GO:0005777; C:GO:0016021	P:long-chain fatty acid import into peroxisome; P:transmembrane transport; F:ATP binding; F:ATPase-coupled transmembrane transporter activity; F:protein homodimerization activity; F:ABC-type transporter activity; C:peroxisome; C:integral component of membrane	IPR003593 (SMART); IPR011527 (PFAM); IPR027417 (G3DSA:3.40.50.GENE3D); IPR036640 (G3DSA:1.20.1560.GENE3D); IPR003439 (PFAM); PTHR11384 (PANTHER); IPR017871 (PROSITE_PATTERNS); IPR011527 (PROSITE_PROFILES); PS51257 (PROSITE_PROFILES); IPR003439 (PROSITE_PROFILES); cd03223 (CDD); IPR036640 (SUPERFAMILY); IPR027417 (SUPERFAMILY)	P:GO:0055085; F:GO:0005524; F:GO:0140359; C:GO:0016021	P:transmembrane transport; F:ATP binding; F:ABC-type transporter activity; C:integral component of membrane
STEC_011180.t1	homeotic female sterile-like	5	P:GO:0006355; P:GO:0006355; F:GO:0003700; F:GO:0043565; C:GO:0005667	P:regulation of transcription, DNA-templated; P:regulation of transcription, DNA-templated; F:DNA-binding transcription factor activity; F:sequence-specific DNA binding; C:transcription regulator complex	Coil (COILS); IPR001766 (PRINTS); IPR001766 (SMART); IPR001766 (PFAM); IPR036388 (G3DSA:1.10.10.GENE3D); mobidb-lite (MOBIDB_LITE); mobidb-lite (MOBIDB_LITE); mobidb-lite (MOBIDB_LITE); mobidb-lite (MOBIDB_LITE); mobidb-lite (MOBIDB_LITE); mobidb-lite (MOBIDB_LITE); mobidb-lite (MOBIDB_LITE); mobidb-lite (MOBIDB_LITE); mobidb-lite (MOBIDB_LITE); mobidb-lite (MOBIDB_LITE); mobidb-lite (MOBIDB_LITE…	P:GO:0006355; F:GO:0003700; F:GO:0043565	P:regulation of transcription, DNA-templated; F:DNA-binding transcription factor activity; F:sequence-specific DNA binding
STEC_011181.t1	peptidoglycan recognition 1 short partial	7	P:GO:0009252; P:GO:0009253; P:GO:0045087; F:GO:0008270; F:GO:0008745; F:GO:0042834; C:GO:0009274	P:peptidoglycan biosynthetic process; P:peptidoglycan catabolic process; P:innate immune response; F:zinc ion binding; F:N-acetylmuramoyl-L-alanine amidase activity; F:peptidoglycan binding; C:peptidoglycan-based cell wall	IPR002502 (SMART); IPR006619 (SMART); IPR036505 (G3DSA:3.40.80.GENE3D); IPR002502 (PFAM); IPR015510 (PANTHER); IPR002502 (CDD); IPR036505 (SUPERFAMILY)	P:GO:0009253; F:GO:0008270; F:GO:0008745	P:peptidoglycan catabolic process; F:zinc ion binding; F:N-acetylmuramoyl-L-alanine amidase activity
STEC_011181.t2	peptidoglycan recognition 1 short partial	7	P:GO:0009252; P:GO:0009253; P:GO:0045087; F:GO:0008270; F:GO:0008745; F:GO:0042834; C:GO:0009274	P:peptidoglycan biosynthetic process; P:peptidoglycan catabolic process; P:innate immune response; F:zinc ion binding; F:N-acetylmuramoyl-L-alanine amidase activity; F:peptidoglycan binding; C:peptidoglycan-based cell wall	IPR006619 (SMART); IPR002502 (SMART); IPR036505 (G3DSA:3.40.80.GENE3D); IPR002502 (PFAM); IPR015510 (PANTHER); IPR002502 (CDD); IPR036505 (SUPERFAMILY)	P:GO:0009253; F:GO:0008270; F:GO:0008745	P:peptidoglycan catabolic process; F:zinc ion binding; F:N-acetylmuramoyl-L-alanine amidase activity
STEC_011182.t1	leucine-rich repeat extensin 2	3	P:GO:0040003; F:GO:0005214; C:GO:0031012	P:chitin-based cuticle development; F:structural constituent of chitin-based cuticle; C:extracellular matrix	IPR004145 (SMART); IPR004145 (PFAM); mobidb-lite (MOBIDB_LITE); mobidb-lite (MOBIDB_LITE); mobidb-lite (MOBIDB_LITE); PTHR31927:SF15 (PANTHER); PTHR31927 (PANTHER)	no GO terms	no GO terms
STEC_011183.t1	pupal cuticle 36-like				IPR004145 (SMART); IPR004145 (PFAM); mobidb-lite (MOBIDB_LITE); mobidb-lite (MOBIDB_LITE); PTHR31927 (PANTHER)	no GO terms	no GO terms
STEC_011184.t1	AGAP011524- partial				PTHR23011:SF36 (PANTHER); IPR043533 (PANTHER); IPR018490 (SUPERFAMILY)	no GO terms	no GO terms
STEC_011185.t1	NPC intracellular cholesterol transporter 1 homolog 1b	3	P:GO:0006869; F:GO:0005319; C:GO:0016021	P:lipid transport; F:lipid transporter activity; C:integral component of membrane	G3DSA:1.20.1640.10 (GENE3D); IPR032190 (PFAM); IPR003392 (PFAM); IPR004765 (TIGRFAM); G3DSA:1.20.1640.10 (GENE3D); IPR000731 (PFAM); mobidb-lite (MOBIDB_LITE); mobidb-lite (MOBIDB_LITE); mobidb-lite (MOBIDB_LITE); PTHR45727 (PANTHER); PTHR45727:SF6 (PANTHER); IPR000731 (PROSITE_PROFILES); SSF82866 (SUPERFAMILY); SSF82866 (SUPERFAMILY)	F:GO:0005319; C:GO:0016021	F:lipid transporter activity; C:integral component of membrane
STEC_011186.t1	isoform A				IPR029214 (PFAM); mobidb-lite (MOBIDB_LITE)	no GO terms	no GO terms
STEC_011187.t1	---NA---				mobidb-lite (MOBIDB_LITE); mobidb-lite (MOBIDB_LITE); mobidb-lite (MOBIDB_LITE)	no GO terms	no GO terms
STEC_011188.t1	longitudinals lacking isoforms H M V	1	F:GO:0005515	F:protein binding	Coil (COILS); IPR013087 (SMART); IPR000210 (SMART); IPR013087 (PFAM); IPR011333 (G3DSA:3.30.710.GENE3D); G3DSA:3.30.160.60 (GENE3D); G3DSA:3.30.160.60 (GENE3D); IPR000210 (PFAM); G3DSA:3.30.160.60 (GENE3D); mobidb-lite (MOBIDB_LITE); mobidb-lite (MOBIDB_LITE); mobidb-lite (MOBIDB_LITE); mobidb-lite (MOBIDB_LITE); mobidb-lite (MOBIDB_LITE); mobidb-lite (MOBIDB_LITE); mobidb-lite (MOBIDB_LITE); mob…	F:GO:0005515	F:protein binding
STEC_011189.t1	serine-rich adhesin for platelets isoform X1				Coil (COILS); IPR013087 (SMART); IPR013087 (PFAM); G3DSA:3.30.160.60 (GENE3D); G3DSA:3.30.160.60 (GENE3D); G3DSA:3.30.160.60 (GENE3D); mobidb-lite (MOBIDB_LITE); mobidb-lite (MOBIDB_LITE); mobidb-lite (MOBIDB_LITE); mobidb-lite (MOBIDB_LITE); mobidb-lite (MOBIDB_LITE); mobidb-lite (MOBIDB_LITE); PTHR24393 (PANTHER); PTHR24393:SF34 (PANTHER); PTHR24393 (PANTHER); IPR013087 (PROSITE_PATTERNS); IPR0…	no GO terms	no GO terms
STEC_011190.t1	high mobility group DSP1	3	F:GO:0003677; C:GO:0005634; C:GO:0005694	F:DNA binding; C:nucleus; C:chromosome	Coil (COILS); Coil (COILS); Coil (COILS); PR00886 (PRINTS); IPR009071 (SMART); IPR009071 (PFAM); IPR036910 (G3DSA:1.10.30.GENE3D); IPR036910 (G3DSA:1.10.30.GENE3D); IPR009071 (PFAM); mobidb-lite (MOBIDB_LITE); mobidb-lite (MOBIDB_LITE); mobidb-lite (MOBIDB_LITE); mobidb-lite (MOBIDB_LITE); mobidb-lite (MOBIDB_LITE); PTHR48112:SF22 (PANTHER); PTHR48112 (PANTHER); IPR017967 (PROSITE_PATTERNS); IPR0…	F:GO:0003677; C:GO:0005634	F:DNA binding; C:nucleus
STEC_011191.t1	spindle-F	1	F:GO:0046872	F:metal ion binding	Coil (COILS); Coil (COILS); IPR041641 (PFAM); mobidb-lite (MOBIDB_LITE); mobidb-lite (MOBIDB_LITE)	no GO terms	no GO terms
STEC_011192.t1	luciferin 4-monooxygenase-like	2	P:GO:0055114; F:GO:0004497	P:obsolete oxidation-reduction process; F:monooxygenase activity	G3DSA:3.30.300.30 (GENE3D); IPR042099 (G3DSA:3.40.50.GENE3D); IPR025110 (PFAM); IPR000873 (PFAM); mobidb-lite (MOBIDB_LITE); mobidb-lite (MOBIDB_LITE); PTHR24096:SF353 (PANTHER); PTHR24096 (PANTHER); IPR020845 (PROSITE_PATTERNS); SSF56801 (SUPERFAMILY)	no GO terms	no GO terms
STEC_011193.t1	mucin-19-like isoform X1	1	F:GO:0005515	F:protein binding	Coil (COILS); Coil (COILS); Coil (COILS); IPR001715 (SMART); IPR001715 (PFAM); IPR036872 (G3DSA:1.10.418.GENE3D); IPR022189 (PFAM); mobidb-lite (MOBIDB_LITE); mobidb-lite (MOBIDB_LITE); mobidb-lite (MOBIDB_LITE); mobidb-lite (MOBIDB_LITE); mobidb-lite (MOBIDB_LITE); mobidb-lite (MOBIDB_LITE); mobidb-lite (MOBIDB_LITE); mobidb-lite (MOBIDB_LITE); mobidb-lite (MOBIDB_LITE); mobidb-lite (MOBIDB_LITE…	F:GO:0005515	F:protein binding
STEC_011194.t1	PHD finger 14	2	F:GO:0046872; C:GO:0005634	F:metal ion binding; C:nucleus	IPR001965 (SMART); PF13832 (PFAM); IPR013083 (G3DSA:3.30.40.GENE3D); IPR013083 (G3DSA:3.30.40.GENE3D); IPR019787 (PFAM); IPR013083 (G3DSA:3.30.40.GENE3D); mobidb-lite (MOBIDB_LITE); mobidb-lite (MOBIDB_LITE); mobidb-lite (MOBIDB_LITE); mobidb-lite (MOBIDB_LITE); mobidb-lite (MOBIDB_LITE); mobidb-lite (MOBIDB_LITE); mobidb-lite (MOBIDB_LITE); mobidb-lite (MOBIDB_LITE); mobidb-lite (MOBIDB_LITE); m…	no GO terms	no GO terms
STEC_011195.t1	SRA stem-loop-interacting RNA-binding mitochondrial	1	F:GO:0003723	F:RNA binding	IPR000504 (SMART); IPR012677 (G3DSA:3.30.70.GENE3D); IPR000504 (PFAM); PTHR48024 (PANTHER); PTHR48024:SF12 (PANTHER); IPR000504 (PROSITE_PROFILES); IPR034152 (CDD); IPR035979 (SUPERFAMILY)	F:GO:0003676	F:nucleic acid binding
STEC_011196.t1	acyl- -binding domain-containing 6	2	F:GO:0000062; F:GO:0005515	F:fatty-acyl-CoA binding; F:protein binding	IPR000582 (PRINTS); IPR002110 (SMART); IPR036770 (G3DSA:1.25.40.GENE3D); IPR000582 (PFAM); PF13857 (PFAM); IPR014352 (G3DSA:1.20.80.GENE3D); PTHR24119:SF0 (PANTHER); PTHR24119 (PANTHER); IPR002110 (PROSITE_PROFILES); PS50297 (PROSITE_PROFILES); IPR000582 (PROSITE_PROFILES); IPR035984 (SUPERFAMILY); IPR036770 (SUPERFAMILY)	F:GO:0000062; F:GO:0005515	F:fatty-acyl-CoA binding; F:protein binding
STEC_011197.t1	transmembrane emp24 domain-containing bai	5	P:GO:0006897; P:GO:0009953; P:GO:0061355; F:GO:0038024; C:GO:0016021	P:endocytosis; P:dorsal/ventral pattern formation; P:Wnt protein secretion; F:cargo receptor activity; C:integral component of membrane	IPR009038 (SMART); IPR009038 (PFAM); PTHR22811:SF183 (PANTHER); IPR015720 (PANTHER); IPR009038 (PROSITE_PROFILES)	no GO terms	no GO terms
STEC_011198.t1	---NA---				Coil (COILS); mobidb-lite (MOBIDB_LITE); mobidb-lite (MOBIDB_LITE); mobidb-lite (MOBIDB_LITE); mobidb-lite (MOBIDB_LITE); mobidb-lite (MOBIDB_LITE); mobidb-lite (MOBIDB_LITE)	no GO terms	no GO terms
STEC_011199.t1	scalloped isoform X2	7	P:GO:0006355; P:GO:0006355; P:GO:0035329; F:GO:0003677; F:GO:0003700; C:GO:0005634; C:GO:0005667	P:regulation of transcription, DNA-templated; P:regulation of transcription, DNA-templated; P:hippo signaling; F:DNA binding; F:DNA-binding transcription factor activity; C:nucleus; C:transcription regulator complex	IPR000818 (PRINTS); IPR000818 (SMART); IPR038096 (G3DSA:6.10.20.GENE3D); G3DSA:2.70.50.80 (GENE3D); IPR041086 (PFAM); IPR000818 (PFAM); mobidb-lite (MOBIDB_LITE); PTHR11834 (PANTHER); PTHR11834 (PANTHER); PTHR11834:SF4 (PANTHER); IPR000818 (PROSITE_PATTERNS); IPR000818 (PROSITE_PROFILES)	P:GO:0006355; F:GO:0003700	P:regulation of transcription, DNA-templated; F:DNA-binding transcription factor activity
STEC_011200.t1	uncharacterized protein LOC118463230	1	F:GO:0003677	F:DNA binding	IPR028002 (PFAM); mobidb-lite (MOBIDB_LITE); mobidb-lite (MOBIDB_LITE)	no GO terms	no GO terms
STEC_011201.t1	post-GPI attachment to s factor 2-like	2	C:GO:0000139; C:GO:0016021	C:Golgi membrane; C:integral component of membrane	IPR019402 (PFAM); mobidb-lite (MOBIDB_LITE); mobidb-lite (MOBIDB_LITE); mobidb-lite (MOBIDB_LITE); PTHR12892:SF17 (PANTHER); IPR039545 (PANTHER)	C:GO:0000139	C:Golgi membrane
STEC_011202.t1	transcription factor kayak isoform X1	5	P:GO:0006355; P:GO:0006357; F:GO:0003677; F:GO:0003700; C:GO:0005667	P:regulation of transcription, DNA-templated; P:regulation of transcription by RNA polymerase II; F:DNA binding; F:DNA-binding transcription factor activity; C:transcription regulator complex	Coil (COILS); IPR000837 (PRINTS); IPR004827 (SMART); IPR004827 (PFAM); G3DSA:1.20.5.170 (GENE3D); mobidb-lite (MOBIDB_LITE); mobidb-lite (MOBIDB_LITE); mobidb-lite (MOBIDB_LITE); mobidb-lite (MOBIDB_LITE); mobidb-lite (MOBIDB_LITE); mobidb-lite (MOBIDB_LITE); mobidb-lite (MOBIDB_LITE); mobidb-lite (MOBIDB_LITE); mobidb-lite (MOBIDB_LITE); mobidb-lite (MOBIDB_LITE); IPR000837 (PANTHER); PTHR23351:…	P:GO:0006355; P:GO:0006357; F:GO:0003677; F:GO:0003700	P:regulation of transcription, DNA-templated; P:regulation of transcription by RNA polymerase II; F:DNA binding; F:DNA-binding transcription factor activity
STEC_011203.t1	N-terminal kinase	3	P:GO:0006468; F:GO:0004672; F:GO:0005524	P:protein phosphorylation; F:protein kinase activity; F:ATP binding	Coil (COILS); G3DSA:3.30.200.20 (GENE3D); G3DSA:1.10.510.10 (GENE3D); IPR011989 (G3DSA:1.25.10.GENE3D); mobidb-lite (MOBIDB_LITE); mobidb-lite (MOBIDB_LITE); mobidb-lite (MOBIDB_LITE); mobidb-lite (MOBIDB_LITE); mobidb-lite (MOBIDB_LITE); mobidb-lite (MOBIDB_LITE); mobidb-lite (MOBIDB_LITE); PTHR12984:SF3 (PANTHER); PTHR12984 (PANTHER); IPR000719 (PROSITE_PROFILES); IPR016024 (SUPERFAMILY); IPR01…	P:GO:0006468; F:GO:0004672; F:GO:0005524	P:protein phosphorylation; F:protein kinase activity; F:ATP binding
STEC_011204.t1	sin3 histone deacetylase corepressor complex component SDS3-like	1	C:GO:0005634	C:nucleus	Coil (COILS); Coil (COILS); IPR013907 (SMART); IPR013907 (PFAM); mobidb-lite (MOBIDB_LITE); mobidb-lite (MOBIDB_LITE); mobidb-lite (MOBIDB_LITE); mobidb-lite (MOBIDB_LITE); mobidb-lite (MOBIDB_LITE); mobidb-lite (MOBIDB_LITE); mobidb-lite (MOBIDB_LITE); IPR013907 (PANTHER); PTHR21964:SF13 (PANTHER)	no GO terms	no GO terms
STEC_011205.t1	40S ribosomal S10b	1	C:GO:0005840	C:ribosome	IPR036388 (G3DSA:1.10.10.GENE3D); IPR005326 (PFAM); mobidb-lite (MOBIDB_LITE); IPR037447 (PANTHER)	no GO terms	no GO terms
STEC_011206.t1	interaptin-like isoform X1				Coil (COILS); Coil (COILS); Coil (COILS); Coil (COILS); mobidb-lite (MOBIDB_LITE); mobidb-lite (MOBIDB_LITE); mobidb-lite (MOBIDB_LITE); mobidb-lite (MOBIDB_LITE); mobidb-lite (MOBIDB_LITE)	no GO terms	no GO terms
STEC_011207.t1	rho GTPase-activating 190 isoform X1	3	P:GO:0007165; F:GO:0003924; F:GO:0005525	P:signal transduction; F:GTPase activity; F:GTP binding	Coil (COILS); IPR000198 (SMART); IPR000198 (PFAM); IPR036517 (G3DSA:1.10.10.GENE3D); IPR032835 (PFAM); IPR027417 (G3DSA:3.40.50.GENE3D); IPR036517 (G3DSA:1.10.10.GENE3D); IPR008936 (G3DSA:1.10.555.GENE3D); mobidb-lite (MOBIDB_LITE); mobidb-lite (MOBIDB_LITE); mobidb-lite (MOBIDB_LITE); mobidb-lite (MOBIDB_LITE); mobidb-lite (MOBIDB_LITE); mobidb-lite (MOBIDB_LITE); mobidb-lite (MOBIDB_LITE); mobi…	P:GO:0007165	P:signal transduction
STEC_011207.t2	rho GTPase-activating 190 isoform X1	3	P:GO:0007165; F:GO:0003924; F:GO:0005525	P:signal transduction; F:GTPase activity; F:GTP binding	Coil (COILS); IPR000198 (SMART); IPR036517 (G3DSA:1.10.10.GENE3D); IPR000198 (PFAM); IPR008936 (G3DSA:1.10.555.GENE3D); IPR032835 (PFAM); IPR027417 (G3DSA:3.40.50.GENE3D); IPR036517 (G3DSA:1.10.10.GENE3D); mobidb-lite (MOBIDB_LITE); mobidb-lite (MOBIDB_LITE); mobidb-lite (MOBIDB_LITE); mobidb-lite (MOBIDB_LITE); mobidb-lite (MOBIDB_LITE); mobidb-lite (MOBIDB_LITE); mobidb-lite (MOBIDB_LITE); mobi…	P:GO:0007165	P:signal transduction
STEC_011208.t1	frequenin-1	5	P:GO:0007528; P:GO:0016192; P:GO:0046928; F:GO:0005509; C:GO:0008021	P:neuromuscular junction development; P:vesicle-mediated transport; P:regulation of neurotransmitter secretion; F:calcium ion binding; C:synaptic vesicle	PR00450 (PRINTS); IPR002048 (SMART); IPR002048 (PFAM); G3DSA:1.10.238.10 (GENE3D); IPR002048 (PFAM); G3DSA:1.10.238.10 (GENE3D); PTHR23055:SF103 (PANTHER); IPR028846 (PANTHER); IPR018247 (PROSITE_PATTERNS); IPR018247 (PROSITE_PATTERNS); IPR018247 (PROSITE_PATTERNS); IPR002048 (PROSITE_PROFILES); IPR002048 (PROSITE_PROFILES); IPR002048 (PROSITE_PROFILES); IPR002048 (CDD); IPR002048 (CDD); IPR01199…	F:GO:0005509	F:calcium ion binding
STEC_011209.t1	AGAP000340- partial	2	F:GO:0005515; C:GO:0016021	F:protein binding; C:integral component of membrane	PR00019 (PRINTS); IPR003591 (SMART); IPR032675 (G3DSA:3.80.10.GENE3D); IPR032675 (G3DSA:3.80.10.GENE3D); PTHR24366 (PANTHER); PTHR24366 (PANTHER); PTHR24366:SF122 (PANTHER); PTHR24366:SF122 (PANTHER); IPR001611 (PROSITE_PROFILES); SSF52058 (SUPERFAMILY)	F:GO:0005515	F:protein binding
STEC_011210.t1	32 kDa beta-galactoside-binding lectin	1	F:GO:0030246	F:carbohydrate binding	IPR001079 (SMART); IPR001079 (SMART); IPR001079 (PFAM); G3DSA:2.60.120.200 (GENE3D); G3DSA:2.60.120.200 (GENE3D); PTHR11346:SF147 (PANTHER); IPR044156 (PANTHER); IPR001079 (PROSITE_PROFILES); IPR001079 (PROSITE_PROFILES); IPR001079 (CDD); IPR013320 (SUPERFAMILY); IPR013320 (SUPERFAMILY)	F:GO:0030246	F:carbohydrate binding
STEC_011211.t1	inhibin beta chain-like	4	P:GO:0007165; P:GO:0008283; P:GO:0040007; F:GO:0008083	P:signal transduction; P:cell population proliferation; P:growth; F:growth factor activity	IPR001839 (SMART); G3DSA:2.60.120.970 (GENE3D); IPR029034 (G3DSA:2.10.90.GENE3D); IPR001839 (PFAM); mobidb-lite (MOBIDB_LITE); mobidb-lite (MOBIDB_LITE); IPR015615 (PANTHER); PTHR11848:SF178 (PANTHER); IPR017948 (PROSITE_PATTERNS); IPR001839 (PROSITE_PROFILES); cd13752 (CDD); IPR029034 (SUPERFAMILY); IPR029034 (SUPERFAMILY)	F:GO:0008083	F:growth factor activity
STEC_011211.t2	inhibin beta chain-like	4	P:GO:0007165; P:GO:0008283; P:GO:0040007; F:GO:0008083	P:signal transduction; P:cell population proliferation; P:growth; F:growth factor activity	IPR001839 (SMART); IPR001839 (PFAM); G3DSA:2.60.120.970 (GENE3D); IPR029034 (G3DSA:2.10.90.GENE3D); mobidb-lite (MOBIDB_LITE); mobidb-lite (MOBIDB_LITE); PTHR11848:SF178 (PANTHER); IPR015615 (PANTHER); IPR017948 (PROSITE_PATTERNS); IPR001839 (PROSITE_PROFILES); cd13752 (CDD); IPR029034 (SUPERFAMILY); IPR029034 (SUPERFAMILY)	F:GO:0008083	F:growth factor activity
STEC_011211.t3	inhibin beta chain-like	4	P:GO:0007165; P:GO:0008283; P:GO:0040007; F:GO:0008083	P:signal transduction; P:cell population proliferation; P:growth; F:growth factor activity	IPR001839 (SMART); G3DSA:2.60.120.970 (GENE3D); IPR001839 (PFAM); IPR029034 (G3DSA:2.10.90.GENE3D); PTHR11848:SF178 (PANTHER); IPR015615 (PANTHER); IPR017948 (PROSITE_PATTERNS); IPR001839 (PROSITE_PROFILES); cd13752 (CDD); IPR029034 (SUPERFAMILY)	F:GO:0008083	F:growth factor activity
STEC_011211.t4	inhibin beta chain-like	4	P:GO:0007165; P:GO:0008283; P:GO:0040007; F:GO:0008083	P:signal transduction; P:cell population proliferation; P:growth; F:growth factor activity	IPR001839 (SMART); G3DSA:2.60.120.970 (GENE3D); IPR029034 (G3DSA:2.10.90.GENE3D); IPR001839 (PFAM); IPR015615 (PANTHER); PTHR11848:SF178 (PANTHER); IPR017948 (PROSITE_PATTERNS); IPR001839 (PROSITE_PROFILES); cd13752 (CDD); IPR029034 (SUPERFAMILY)	F:GO:0008083	F:growth factor activity
STEC_011212.t1	DNA-directed RNA polymerases and III subunit RPABC4	11	P:GO:0006360; P:GO:0006366; P:GO:0042797; F:GO:0001054; F:GO:0001055; F:GO:0001056; F:GO:0003677; F:GO:0008270; C:GO:0005665; C:GO:0005666; C:GO:0005736	P:transcription by RNA polymerase I; P:transcription by RNA polymerase II; P:tRNA transcription by RNA polymerase III; F:RNA polymerase I activity; F:RNA polymerase II activity; F:RNA polymerase III activity; F:DNA binding; F:zinc ion binding; C:RNA polymerase II, core complex; C:RNA polymerase III complex; C:RNA polymerase I complex	IPR006591 (SMART); G3DSA:2.20.28.30 (GENE3D); IPR006591 (PFAM); IPR039747 (PANTHER); PTHR12056:SF2 (PANTHER); IPR029040 (SUPERFAMILY)	P:GO:0006351; F:GO:0003677; F:GO:0003899; F:GO:0008270	P:transcription, DNA-templated; F:DNA binding; F:DNA-directed 5'-3' RNA polymerase activity; F:zinc ion binding
STEC_011213.t1	phosphatase Slingshot isoform X2	8	P:GO:0006570; P:GO:0030837; P:GO:0035335; F:GO:0003779; F:GO:0004722; F:GO:0004725; F:GO:0008138; C:GO:0008287	P:tyrosine metabolic process; P:negative regulation of actin filament polymerization; P:peptidyl-tyrosine dephosphorylation; F:actin binding; F:protein serine/threonine phosphatase activity; F:protein tyrosine phosphatase activity; F:protein tyrosine/serine/threonine phosphatase activity; C:protein serine/threonine phosphatase complex	Coil (COILS); IPR020422 (SMART); IPR000340 (PFAM); IPR029021 (G3DSA:3.90.190.GENE3D); IPR014876 (PFAM); mobidb-lite (MOBIDB_LITE); mobidb-lite (MOBIDB_LITE); mobidb-lite (MOBIDB_LITE); mobidb-lite (MOBIDB_LITE); mobidb-lite (MOBIDB_LITE); mobidb-lite (MOBIDB_LITE); mobidb-lite (MOBIDB_LITE); mobidb-lite (MOBIDB_LITE); mobidb-lite (MOBIDB_LITE); mobidb-lite (MOBIDB_LITE); mobidb-lite (MOBIDB_LITE)…	P:GO:0006470; P:GO:0016311; P:GO:0030837; F:GO:0003779; F:GO:0004725; F:GO:0008138; F:GO:0016791	P:protein dephosphorylation; P:dephosphorylation; P:negative regulation of actin filament polymerization; F:actin binding; F:protein tyrosine phosphatase activity; F:protein tyrosine/serine/threonine phosphatase activity; F:phosphatase activity
STEC_011214.t1	coiled-coil-helix-coiled-coil-helix domain-containing mitochondrial				IPR010625 (PFAM); mobidb-lite (MOBIDB_LITE); mobidb-lite (MOBIDB_LITE); PTHR13523:SF3 (PANTHER); PTHR13523 (PANTHER); PS51808 (PROSITE_PROFILES)	no GO terms	no GO terms
STEC_011215.t1	obg-like ATPase 1	6	F:GO:0005524; F:GO:0005525; F:GO:0016887; F:GO:0043022; F:GO:0043023; C:GO:0005737	F:ATP binding; F:GTP binding; F:ATP hydrolysis activity; F:ribosome binding; F:ribosomal large subunit binding; C:cytoplasm	Coil (COILS); IPR006073 (PRINTS); IPR027417 (G3DSA:3.40.50.GENE3D); IPR004396 (TIGRFAM); IPR012675 (G3DSA:3.10.20.GENE3D); IPR006073 (PFAM); IPR023192 (G3DSA:1.10.150.GENE3D); IPR013029 (PFAM); mobidb-lite (MOBIDB_LITE); mobidb-lite (MOBIDB_LITE); PTHR23305:SF11 (PANTHER); PTHR23305 (PANTHER); IPR004095 (PROSITE_PROFILES); IPR004396 (HAMAP); IPR031167 (PROSITE_PROFILES); IPR013029 (CDD); IPR04170…	F:GO:0005525	F:GTP binding
STEC_011216.t1	transcription factor Sp9 isoform X1	4	P:GO:0006355; F:GO:0003700; F:GO:0043565; C:GO:0005667	P:regulation of transcription, DNA-templated; F:DNA-binding transcription factor activity; F:sequence-specific DNA binding; C:transcription regulator complex	IPR013087 (SMART); G3DSA:3.30.160.60 (GENE3D); IPR013087 (PFAM); G3DSA:3.30.160.60 (GENE3D); mobidb-lite (MOBIDB_LITE); mobidb-lite (MOBIDB_LITE); mobidb-lite (MOBIDB_LITE); mobidb-lite (MOBIDB_LITE); mobidb-lite (MOBIDB_LITE); mobidb-lite (MOBIDB_LITE); mobidb-lite (MOBIDB_LITE); mobidb-lite (MOBIDB_LITE); mobidb-lite (MOBIDB_LITE); mobidb-lite (MOBIDB_LITE); mobidb-lite (MOBIDB_LITE); mobidb-li…	no GO terms	no GO terms
STEC_011217.t1	transcription factor btd				Coil (COILS); IPR013087 (SMART); G3DSA:3.30.160.60 (GENE3D); IPR013087 (PFAM); G3DSA:3.30.160.60 (GENE3D); G3DSA:3.30.160.60 (GENE3D); mobidb-lite (MOBIDB_LITE); mobidb-lite (MOBIDB_LITE); mobidb-lite (MOBIDB_LITE); mobidb-lite (MOBIDB_LITE); mobidb-lite (MOBIDB_LITE); mobidb-lite (MOBIDB_LITE); mobidb-lite (MOBIDB_LITE); mobidb-lite (MOBIDB_LITE); mobidb-lite (MOBIDB_LITE); mobidb-lite (MOBIDB_L…	no GO terms	no GO terms
STEC_011218.t1	FAM107B isoform X2				Coil (COILS); Coil (COILS); IPR009533 (PFAM); mobidb-lite (MOBIDB_LITE); mobidb-lite (MOBIDB_LITE); mobidb-lite (MOBIDB_LITE); mobidb-lite (MOBIDB_LITE); mobidb-lite (MOBIDB_LITE); PTHR16768:SF5 (PANTHER); IPR009533 (PANTHER)	no GO terms	no GO terms
STEC_011219.t1	ubiquinone biosynthesis monooxygenase mitochondrial	7	P:GO:0006118; P:GO:0006744; P:GO:0055114; F:GO:0016709; F:GO:0016712; F:GO:0071949; C:GO:0031314	P:obsolete electron transport; P:ubiquinone biosynthetic process; P:obsolete oxidation-reduction process; F:oxidoreductase activity, acting on paired donors, with incorporation or reduction of molecular oxygen, NAD(P)H as one donor, and incorporation of one atom of oxygen; F:oxidoreductase activity, acting on paired donors, with incorporation or reduction of molecular oxygen, reduced flavin or fl…	Coil (COILS); IPR036188 (G3DSA:3.50.50.GENE3D); PTHR43876 (PANTHER); PTHR43876:SF7 (PANTHER); IPR036188 (SUPERFAMILY)	no GO terms	no GO terms
STEC_011219.t2	ubiquinone biosynthesis monooxygenase mitochondrial	7	P:GO:0006118; P:GO:0006744; P:GO:0055114; F:GO:0016709; F:GO:0016712; F:GO:0071949; C:GO:0031314	P:obsolete electron transport; P:ubiquinone biosynthetic process; P:obsolete oxidation-reduction process; F:oxidoreductase activity, acting on paired donors, with incorporation or reduction of molecular oxygen, NAD(P)H as one donor, and incorporation of one atom of oxygen; F:oxidoreductase activity, acting on paired donors, with incorporation or reduction of molecular oxygen, reduced flavin or fl…	Coil (COILS); IPR036188 (G3DSA:3.50.50.GENE3D); PTHR43876 (PANTHER); PTHR43876:SF7 (PANTHER); IPR036188 (SUPERFAMILY)	no GO terms	no GO terms
STEC_011220.t1	transient receptor potential channel pyrexia isoform X1	5	P:GO:0034220; P:GO:0050896; F:GO:0005216; F:GO:0005515; C:GO:0016021	P:ion transmembrane transport; P:response to stimulus; F:ion channel activity; F:protein binding; C:integral component of membrane	IPR002110 (PRINTS); IPR002110 (SMART); PF13857 (PFAM); IPR020683 (PFAM); IPR005821 (PFAM); IPR036770 (G3DSA:1.25.40.GENE3D); PF13637 (PFAM); IPR036770 (G3DSA:1.25.40.GENE3D); IPR036770 (G3DSA:1.25.40.GENE3D); mobidb-lite (MOBIDB_LITE); PTHR24161 (PANTHER); PTHR24161:SF91 (PANTHER); PS50297 (PROSITE_PROFILES); IPR002110 (PROSITE_PROFILES); IPR002110 (PROSITE_PROFILES); PS50297 (PROSITE_PROFILES); …	P:GO:0006811; P:GO:0055085; F:GO:0005216; F:GO:0005515; C:GO:0016020	P:ion transport; P:transmembrane transport; F:ion channel activity; F:protein binding; C:membrane
STEC_011220.t2	transient receptor potential channel pyrexia isoform X1	5	P:GO:0034220; P:GO:0050896; F:GO:0005216; F:GO:0005515; C:GO:0016021	P:ion transmembrane transport; P:response to stimulus; F:ion channel activity; F:protein binding; C:integral component of membrane	IPR002110 (PRINTS); IPR002110 (SMART); IPR036770 (G3DSA:1.25.40.GENE3D); IPR036770 (G3DSA:1.25.40.GENE3D); PF13637 (PFAM); IPR036770 (G3DSA:1.25.40.GENE3D); IPR005821 (PFAM); IPR020683 (PFAM); PF13857 (PFAM); mobidb-lite (MOBIDB_LITE); PTHR24161 (PANTHER); PTHR24161:SF91 (PANTHER); IPR002110 (PROSITE_PROFILES); PS50297 (PROSITE_PROFILES); IPR002110 (PROSITE_PROFILES); PS50297 (PROSITE_PROFILES); …	P:GO:0006811; P:GO:0055085; F:GO:0005216; F:GO:0005515; C:GO:0016020	P:ion transport; P:transmembrane transport; F:ion channel activity; F:protein binding; C:membrane
STEC_011221.t1	ubiquinone biosynthesis monooxygenase mitochondrial	7	P:GO:0006118; P:GO:0006744; P:GO:0055114; F:GO:0016709; F:GO:0016712; F:GO:0071949; C:GO:0031314	P:obsolete electron transport; P:ubiquinone biosynthetic process; P:obsolete oxidation-reduction process; F:oxidoreductase activity, acting on paired donors, with incorporation or reduction of molecular oxygen, NAD(P)H as one donor, and incorporation of one atom of oxygen; F:oxidoreductase activity, acting on paired donors, with incorporation or reduction of molecular oxygen, reduced flavin or fl…	PR00420 (PRINTS); IPR010971 (TIGRFAM); IPR036188 (G3DSA:3.50.50.GENE3D); G3DSA:3.30.9.10 (GENE3D); IPR002938 (PFAM); PTHR43876 (PANTHER); PTHR43876:SF7 (PANTHER); IPR018168 (PROSITE_PATTERNS); IPR036188 (SUPERFAMILY)	P:GO:0006744; F:GO:0016709; F:GO:0050660; F:GO:0071949	P:ubiquinone biosynthetic process; F:oxidoreductase activity, acting on paired donors, with incorporation or reduction of molecular oxygen, NAD(P)H as one donor, and incorporation of one atom of oxygen; F:flavin adenine dinucleotide binding; F:FAD binding
STEC_011221.t2	ubiquinone biosynthesis monooxygenase mitochondrial	7	P:GO:0006118; P:GO:0006744; P:GO:0055114; F:GO:0016709; F:GO:0016712; F:GO:0071949; C:GO:0031314	P:obsolete electron transport; P:ubiquinone biosynthetic process; P:obsolete oxidation-reduction process; F:oxidoreductase activity, acting on paired donors, with incorporation or reduction of molecular oxygen, NAD(P)H as one donor, and incorporation of one atom of oxygen; F:oxidoreductase activity, acting on paired donors, with incorporation or reduction of molecular oxygen, reduced flavin or fl…	PR00420 (PRINTS); IPR010971 (TIGRFAM); IPR036188 (G3DSA:3.50.50.GENE3D); IPR002938 (PFAM); G3DSA:3.30.9.10 (GENE3D); PTHR43876 (PANTHER); PTHR43876:SF7 (PANTHER); IPR018168 (PROSITE_PATTERNS); IPR036188 (SUPERFAMILY)	P:GO:0006744; F:GO:0016709; F:GO:0050660; F:GO:0071949	P:ubiquinone biosynthetic process; F:oxidoreductase activity, acting on paired donors, with incorporation or reduction of molecular oxygen, NAD(P)H as one donor, and incorporation of one atom of oxygen; F:flavin adenine dinucleotide binding; F:FAD binding
STEC_011222.t1	neuroparsin-A-like				IPR010850 (PFAM)	no GO terms	no GO terms
STEC_011223.t1	cytochrome c oxidase subunit mitochondrial	6	P:GO:0006123; P:GO:1902600; P:GO:1902600; F:GO:0004129; C:GO:0005751; C:GO:0016021	P:mitochondrial electron transport, cytochrome c to oxygen; P:proton transmembrane transport; P:proton transmembrane transport; F:cytochrome-c oxidase activity; C:mitochondrial respiratory chain complex IV; C:integral component of membrane	IPR036539 (G3DSA:4.10.91.GENE3D); IPR003177 (PANTHER); PTHR10510:SF11 (PANTHER); IPR003177 (CDD); IPR036539 (SUPERFAMILY)	P:GO:0006123; F:GO:0009055; C:GO:0005746; C:GO:0005751	P:mitochondrial electron transport, cytochrome c to oxygen; F:electron transfer activity; C:mitochondrial respirasome; C:mitochondrial respiratory chain complex IV
STEC_011224.t1	cytosolic carboxypeptidase 2-like isoform X1	3	P:GO:0006508; F:GO:0004181; F:GO:0008270	P:proteolysis; F:metallocarboxypeptidase activity; F:zinc ion binding	Coil (COILS); IPR040626 (PFAM); G3DSA:2.60.40.3120 (GENE3D); G3DSA:3.40.630.10 (GENE3D); IPR000834 (PFAM); mobidb-lite (MOBIDB_LITE); mobidb-lite (MOBIDB_LITE); mobidb-lite (MOBIDB_LITE); mobidb-lite (MOBIDB_LITE); mobidb-lite (MOBIDB_LITE); mobidb-lite (MOBIDB_LITE); mobidb-lite (MOBIDB_LITE); PTHR12756:SF42 (PANTHER); PTHR12756 (PANTHER); cd06907 (CDD); SSF53187 (SUPERFAMILY)	P:GO:0006508; F:GO:0004181; F:GO:0008270	P:proteolysis; F:metallocarboxypeptidase activity; F:zinc ion binding
STEC_011224.t2	cytosolic carboxypeptidase 2-like isoform X4	3	P:GO:0006508; F:GO:0004181; F:GO:0008270	P:proteolysis; F:metallocarboxypeptidase activity; F:zinc ion binding	Coil (COILS); mobidb-lite (MOBIDB_LITE); mobidb-lite (MOBIDB_LITE); mobidb-lite (MOBIDB_LITE); mobidb-lite (MOBIDB_LITE); mobidb-lite (MOBIDB_LITE); mobidb-lite (MOBIDB_LITE)	no GO terms	no GO terms
STEC_011225.t1	glutamine-dependent NAD(+) synthetase isoform X2	7	P:GO:0006541; P:GO:0009435; P:GO:0046497; F:GO:0003952; F:GO:0004359; F:GO:0005524; C:GO:0005737	P:glutamine metabolic process; P:NAD biosynthetic process; P:nicotinate nucleotide metabolic process; F:NAD+ synthase (glutamine-hydrolyzing) activity; F:glutaminase activity; F:ATP binding; C:cytoplasm	IPR014729 (G3DSA:3.40.50.GENE3D); IPR022310 (PFAM); IPR003694 (TIGRFAM); IPR036526 (G3DSA:3.60.110.GENE3D); IPR003010 (PFAM); mobidb-lite (MOBIDB_LITE); mobidb-lite (MOBIDB_LITE); mobidb-lite (MOBIDB_LITE); IPR003694 (PANTHER); PTHR23090:SF9 (PANTHER); IPR014445 (HAMAP); IPR003010 (PROSITE_PROFILES); IPR003694 (CDD); cd07570 (CDD); SSF52402 (SUPERFAMILY); IPR036526 (SUPERFAMILY)	P:GO:0006807; P:GO:0009435; F:GO:0003952; F:GO:0004359; F:GO:0005524; C:GO:0005737	P:nitrogen compound metabolic process; P:NAD biosynthetic process; F:NAD+ synthase (glutamine-hydrolyzing) activity; F:glutaminase activity; F:ATP binding; C:cytoplasm
STEC_011226.t1	transcriptional regulator ovo-like isoform X1	2	F:GO:0046872; C:GO:0005634	F:metal ion binding; C:nucleus	Coil (COILS); Coil (COILS); Coil (COILS); Coil (COILS); IPR013087 (SMART); G3DSA:3.30.160.60 (GENE3D); G3DSA:3.30.160.60 (GENE3D); mobidb-lite (MOBIDB_LITE); mobidb-lite (MOBIDB_LITE); mobidb-lite (MOBIDB_LITE); mobidb-lite (MOBIDB_LITE); mobidb-lite (MOBIDB_LITE); mobidb-lite (MOBIDB_LITE); mobidb-lite (MOBIDB_LITE); mobidb-lite (MOBIDB_LITE); mobidb-lite (MOBIDB_LITE); mobidb-lite (MOBIDB_LITE)…	no GO terms	no GO terms
STEC_011227.t1	RYamide receptor isoform X1	4	P:GO:0007187; P:GO:0007268; F:GO:0004983; C:GO:0016021	P:G protein-coupled receptor signaling pathway, coupled to cyclic nucleotide second messenger; P:chemical synaptic transmission; F:neuropeptide Y receptor activity; C:integral component of membrane	IPR000276 (PRINTS); IPR000611 (PRINTS); IPR000276 (SMART); IPR000276 (PFAM); G3DSA:1.20.1070.10 (GENE3D); mobidb-lite (MOBIDB_LITE); PTHR24238 (PANTHER); PTHR24238:SF29 (PANTHER); IPR000276 (PROSITE_PATTERNS); IPR017452 (PROSITE_PROFILES); SSF81321 (SUPERFAMILY)	P:GO:0007186; F:GO:0004930; F:GO:0004983; C:GO:0016021	P:G protein-coupled receptor signaling pathway; F:G protein-coupled receptor activity; F:neuropeptide Y receptor activity; C:integral component of membrane
STEC_011228.t1	ephrin type-B receptor 1 isoform X1	6	P:GO:0018108; P:GO:0048013; F:GO:0005003; F:GO:0005515; F:GO:0005524; C:GO:0016021	P:peptidyl-tyrosine phosphorylation; P:ephrin receptor signaling pathway; F:ephrin receptor activity; F:protein binding; F:ATP binding; C:integral component of membrane	Coil (COILS); IPR001245 (PRINTS); IPR001090 (SMART); IPR003961 (SMART); IPR001660 (SMART); SM01411 (SMART); IPR020635 (SMART); G3DSA:2.10.50.10 (GENE3D); IPR027936 (PFAM); IPR013783 (G3DSA:2.60.40.GENE3D); G3DSA:2.60.40.1770 (GENE3D); IPR001245 (PFAM); IPR001660 (PFAM); G3DSA:2.60.120.260 (GENE3D); IPR001090 (PFAM); IPR003961 (PFAM); IPR013783 (G3DSA:2.60.40.GENE3D); G3DSA:1.10.510.10 (GENE3D); G…	P:GO:0006468; P:GO:0007169; F:GO:0004672; F:GO:0004713; F:GO:0005003; F:GO:0005515; F:GO:0005524; C:GO:0016021	P:protein phosphorylation; P:transmembrane receptor protein tyrosine kinase signaling pathway; F:protein kinase activity; F:protein tyrosine kinase activity; F:ephrin receptor activity; F:protein binding; F:ATP binding; C:integral component of membrane
STEC_011229.t1	isoform A	2	C:GO:0016020; C:GO:0016021	C:membrane; C:integral component of membrane	IPR031941 (PFAM); PTHR36299 (PANTHER); PTHR36299:SF1 (PANTHER)	no GO terms	no GO terms
STEC_011230.t1	HIG1 domain family member mitochondrial	1	C:GO:0016021	C:integral component of membrane	IPR007667 (PFAM); G3DSA:6.10.140.1320 (GENE3D); PTHR12297:SF3 (PANTHER); PTHR12297 (PANTHER); IPR007667 (PROSITE_PROFILES)	no GO terms	no GO terms
STEC_011231.t1	HIG1 domain family member mitochondrial	3	F:GO:0003677; C:GO:0005634; C:GO:0016021	F:DNA binding; C:nucleus; C:integral component of membrane	IPR001739 (SMART); IPR000313 (PFAM); G3DSA:6.10.140.1320 (GENE3D); IPR007667 (PFAM); G3DSA:2.30.30.140 (GENE3D); mobidb-lite (MOBIDB_LITE); mobidb-lite (MOBIDB_LITE); mobidb-lite (MOBIDB_LITE); mobidb-lite (MOBIDB_LITE); mobidb-lite (MOBIDB_LITE); IPR037385 (PANTHER); PTHR16112:SF16 (PANTHER); IPR037385 (PANTHER); IPR001739 (PROSITE_PROFILES); IPR007667 (PROSITE_PROFILES); IPR000313 (PROSITE_PROF…	F:GO:0003677	F:DNA binding
STEC_011232.t1	rhythmically expressed gene 2 -like	1	F:GO:0016787	F:hydrolase activity	IPR023214 (G3DSA:3.40.50.GENE3D); IPR044924 (G3DSA:1.10.150.GENE3D); PF13242 (PFAM); PTHR46191 (PANTHER); IPR036412 (SUPERFAMILY)	no GO terms	no GO terms
STEC_011233.t1	dj-1beta-like				IPR029062 (G3DSA:3.40.50.GENE3D); IPR002818 (PFAM); IPR006287 (TIGRFAM); PTHR48094:SF12 (PANTHER); PTHR48094 (PANTHER); cd03135 (CDD); IPR029062 (SUPERFAMILY)	no GO terms	no GO terms
STEC_011233.t2	dj-1beta-like				IPR006287 (TIGRFAM); IPR002818 (PFAM); IPR029062 (G3DSA:3.40.50.GENE3D); PTHR48094 (PANTHER); PTHR48094:SF12 (PANTHER); cd03135 (CDD); IPR029062 (SUPERFAMILY)	no GO terms	no GO terms
STEC_011233.t3	dj-1beta-like				IPR002818 (PFAM); IPR029062 (G3DSA:3.40.50.GENE3D); IPR006287 (TIGRFAM); PTHR48094 (PANTHER); PTHR48094:SF12 (PANTHER); cd03135 (CDD); IPR029062 (SUPERFAMILY)	no GO terms	no GO terms
STEC_011234.t1	CD98hc amino acid transporter	4	P:GO:0005975; P:GO:0006865; F:GO:0016798; C:GO:0016021	P:carbohydrate metabolic process; P:amino acid transport; F:hydrolase activity, acting on glycosyl bonds; C:integral component of membrane	G3DSA:3.90.400.10 (GENE3D); G3DSA:3.20.20.80 (GENE3D); IPR006047 (PFAM); IPR031984 (PFAM); mobidb-lite (MOBIDB_LITE); mobidb-lite (MOBIDB_LITE); mobidb-lite (MOBIDB_LITE); IPR042280 (PANTHER); cd11329 (CDD); IPR017853 (SUPERFAMILY)	P:GO:0005975; P:GO:0006865; F:GO:0003824	P:carbohydrate metabolic process; P:amino acid transport; F:catalytic activity
STEC_011235.t1	Golgi to ER traffic 4 homolog	2	P:GO:0045048; F:GO:0005515	P:protein insertion into ER membrane; F:protein binding	IPR007317 (PFAM); IPR011990 (G3DSA:1.25.40.GENE3D); mobidb-lite (MOBIDB_LITE); PTHR12875:SF0 (PANTHER); IPR007317 (PANTHER)	P:GO:0045048; F:GO:0005515	P:protein insertion into ER membrane; F:protein binding
STEC_011236.t1	tether containing UBX domain for GLUT4	1	F:GO:0005515	F:protein binding	Coil (COILS); G3DSA:3.10.20.90 (GENE3D); G3DSA:3.10.20.90 (GENE3D); IPR021569 (PFAM); IPR001012 (PFAM); mobidb-lite (MOBIDB_LITE); mobidb-lite (MOBIDB_LITE); mobidb-lite (MOBIDB_LITE); PTHR46467 (PANTHER); IPR001012 (PROSITE_PROFILES); cd16118 (CDD); IPR029071 (SUPERFAMILY); IPR029071 (SUPERFAMILY)	F:GO:0005515	F:protein binding
STEC_011237.t1	synaptobrevin homolog YKT6	2	P:GO:0016192; C:GO:0016021	P:vesicle-mediated transport; C:integral component of membrane	IPR001388 (PRINTS); IPR010908 (SMART); G3DSA:1.20.5.110 (GENE3D); G3DSA:3.30.450.50 (GENE3D); IPR010908 (PFAM); IPR001388 (PFAM); PTHR45806:SF1 (PANTHER); PTHR45806 (PANTHER); IPR010908 (PROSITE_PROFILES); IPR042855 (PROSITE_PROFILES); IPR010908 (CDD); cd15867 (CDD); IPR011012 (SUPERFAMILY); SSF58038 (SUPERFAMILY)	P:GO:0016192; C:GO:0016021	P:vesicle-mediated transport; C:integral component of membrane
STEC_011238.t1	trimeric intracellular cation channel type	4	P:GO:0071805; F:GO:0005267; F:GO:0042802; C:GO:0016021	P:potassium ion transmembrane transport; F:potassium channel activity; F:identical protein binding; C:integral component of membrane	IPR007866 (PFAM); IPR007866 (PANTHER); PTHR12454:SF11 (PANTHER)	P:GO:0071805; F:GO:0005267; F:GO:0042802; C:GO:0016020	P:potassium ion transmembrane transport; F:potassium channel activity; F:identical protein binding; C:membrane
STEC_011239.t1	complex I intermediate-associated mitochondrial	7	P:GO:0001666; P:GO:0006120; P:GO:0009408; P:GO:0032981; P:GO:0042594; P:GO:0055093; C:GO:0005739	P:response to hypoxia; P:mitochondrial electron transport, NADH to ubiquinone; P:response to heat; P:mitochondrial respiratory chain complex I assembly; P:response to starvation; P:response to hyperoxia; C:mitochondrion	IPR013857 (PFAM); PTHR13194:SF18 (PANTHER); IPR039131 (PANTHER); IPR008979 (SUPERFAMILY)	no GO terms	no GO terms
STEC_011239.t2	complex I intermediate-associated mitochondrial	7	P:GO:0001666; P:GO:0006120; P:GO:0009408; P:GO:0032981; P:GO:0042594; P:GO:0055093; C:GO:0005739	P:response to hypoxia; P:mitochondrial electron transport, NADH to ubiquinone; P:response to heat; P:mitochondrial respiratory chain complex I assembly; P:response to starvation; P:response to hyperoxia; C:mitochondrion	IPR013857 (PFAM); IPR039131 (PANTHER); PTHR13194:SF18 (PANTHER); IPR008979 (SUPERFAMILY)	no GO terms	no GO terms
STEC_011240.t1	probable cardiolipin synthase (CMP-forming)	3	P:GO:0008654; F:GO:0016780; C:GO:0016021	P:phospholipid biosynthetic process; F:phosphotransferase activity, for other substituted phosphate groups; C:integral component of membrane	Coil (COILS); IPR000462 (PFAM); IPR043130 (G3DSA:1.20.120.GENE3D); PTHR14269 (PANTHER); PTHR14269:SF11 (PANTHER)	P:GO:0008654; F:GO:0016780; C:GO:0016020	P:phospholipid biosynthetic process; F:phosphotransferase activity, for other substituted phosphate groups; C:membrane
STEC_011240.t2	probable cardiolipin synthase (CMP-forming)	3	P:GO:0008654; F:GO:0016780; C:GO:0016021	P:phospholipid biosynthetic process; F:phosphotransferase activity, for other substituted phosphate groups; C:integral component of membrane	Coil (COILS); IPR043130 (G3DSA:1.20.120.GENE3D); IPR000462 (PFAM); PTHR14269 (PANTHER); PTHR14269:SF11 (PANTHER)	P:GO:0008654; F:GO:0016780; C:GO:0016020	P:phospholipid biosynthetic process; F:phosphotransferase activity, for other substituted phosphate groups; C:membrane
STEC_011241.t1	progestin and adipoQ receptor family member 4	1	C:GO:0016021	C:integral component of membrane	IPR004254 (PFAM); IPR004254 (PANTHER); PTHR20855:SF30 (PANTHER)	C:GO:0016021	C:integral component of membrane
STEC_011241.t2	progestin and adipoQ receptor family member 4	1	C:GO:0016021	C:integral component of membrane	IPR004254 (PFAM); IPR004254 (PANTHER); PTHR20855:SF30 (PANTHER)	C:GO:0016021	C:integral component of membrane
STEC_011242.t1	glucose-induced degradation 8 homolog	1	F:GO:0005515	F:protein binding	Coil (COILS); IPR006595 (SMART); IPR006594 (SMART); IPR013144 (SMART); IPR006594 (PFAM); IPR024964 (PFAM); PTHR12864:SF60 (PANTHER); PTHR12864 (PANTHER); IPR006594 (PROSITE_PROFILES); IPR006595 (PROSITE_PROFILES)	F:GO:0005515	F:protein binding
STEC_011243.t1	dystrobrevin alpha-like	1	F:GO:0008270	F:zinc ion binding	IPR000433 (SMART); IPR000433 (PFAM); IPR043145 (G3DSA:3.30.60.GENE3D); IPR015153 (PFAM); mobidb-lite (MOBIDB_LITE); mobidb-lite (MOBIDB_LITE); mobidb-lite (MOBIDB_LITE); PTHR12268:SF21 (PANTHER); PTHR12268 (PANTHER); IPR000433 (PROSITE_PATTERNS); IPR000433 (PROSITE_PROFILES); cd02345 (CDD); SSF57850 (SUPERFAMILY); IPR011992 (SUPERFAMILY)	F:GO:0008270	F:zinc ion binding
STEC_011244.t1	ragulator complex LAMTOR3 homolog	4	P:GO:0016310; P:GO:0032008; P:GO:0071230; F:GO:0016301	P:phosphorylation; P:positive regulation of TOR signaling; P:cellular response to amino acid stimulus; F:kinase activity	Coil (COILS); IPR015019 (SMART); IPR015019 (PFAM); G3DSA:3.30.450.30 (GENE3D); IPR015019 (PANTHER); SSF103196 (SUPERFAMILY)	P:GO:0032006	P:regulation of TOR signaling
STEC_011245.t1	cation-independent mannose-6-phosphate receptor	3	P:GO:0007041; F:GO:0005537; F:GO:0038023	P:lysosomal transport; F:mannose binding; F:signaling receptor activity	SM01404 (SMART); IPR009011 (G3DSA:2.70.130.GENE3D); IPR009011 (G3DSA:2.70.130.GENE3D); IPR009011 (G3DSA:2.70.130.GENE3D); IPR000479 (PFAM); PTHR15071 (PANTHER); PTHR15071:SF17 (PANTHER); PTHR15071 (PANTHER); IPR044865 (PROSITE_PROFILES); IPR044865 (PROSITE_PROFILES); IPR044865 (PROSITE_PROFILES); IPR044865 (PROSITE_PROFILES); IPR009011 (SUPERFAMILY); IPR009011 (SUPERFAMILY); IPR009011 (SUPERFAMIL…	P:GO:0007041; F:GO:0005537; F:GO:0038023	P:lysosomal transport; F:mannose binding; F:signaling receptor activity
STEC_011246.t1	TOLL1A	7	P:GO:0002224; P:GO:0006769; P:GO:0046497; F:GO:0003953; F:GO:0004888; F:GO:0005515; C:GO:0016021	P:toll-like receptor signaling pathway; P:nicotinamide metabolic process; P:nicotinate nucleotide metabolic process; F:NAD+ nucleosidase activity; F:transmembrane signaling receptor activity; F:protein binding; C:integral component of membrane	PR01537 (PRINTS); IPR003591 (SMART); IPR000157 (SMART); IPR000157 (PFAM); IPR032675 (G3DSA:3.80.10.GENE3D); IPR035897 (G3DSA:3.40.50.GENE3D); IPR032675 (G3DSA:3.80.10.GENE3D); IPR001611 (PFAM); IPR032675 (G3DSA:3.80.10.GENE3D); PTHR24365:SF537 (PANTHER); IPR017241 (PANTHER); IPR017241 (PANTHER); IPR001611 (PROSITE_PROFILES); IPR000157 (PROSITE_PROFILES); IPR001611 (PROSITE_PROFILES); IPR035897 (S…	P:GO:0002224; P:GO:0006955; P:GO:0007165; F:GO:0003953; F:GO:0004888; F:GO:0005515; C:GO:0016021	P:toll-like receptor signaling pathway; P:immune response; P:signal transduction; F:NAD+ nucleosidase activity; F:transmembrane signaling receptor activity; F:protein binding; C:integral component of membrane
STEC_011247.t1	TOLL1A	7	P:GO:0002224; P:GO:0006769; P:GO:0046497; F:GO:0003953; F:GO:0004888; F:GO:0005515; C:GO:0016021	P:toll-like receptor signaling pathway; P:nicotinamide metabolic process; P:nicotinate nucleotide metabolic process; F:NAD+ nucleosidase activity; F:transmembrane signaling receptor activity; F:protein binding; C:integral component of membrane	PR01537 (PRINTS); IPR000157 (SMART); IPR003591 (SMART); SM00365 (SMART); IPR000372 (SMART); SM00364 (SMART); IPR000483 (SMART); IPR032675 (G3DSA:3.80.10.GENE3D); IPR001611 (PFAM); IPR032675 (G3DSA:3.80.10.GENE3D); IPR035897 (G3DSA:3.40.50.GENE3D); IPR032675 (G3DSA:3.80.10.GENE3D); IPR000157 (PFAM); IPR026906 (PFAM); mobidb-lite (MOBIDB_LITE); mobidb-lite (MOBIDB_LITE); PTHR45617 (PANTHER); PTHR45…	P:GO:0007165; F:GO:0003953; F:GO:0005515	P:signal transduction; F:NAD+ nucleosidase activity; F:protein binding
STEC_011248.t1	uncharacterized protein LOC118460582	2	F:GO:0008061; C:GO:0005576	F:chitin binding; C:extracellular region	IPR002557 (SMART); G3DSA:2.170.140.10 (GENE3D); IPR002557 (PFAM); mobidb-lite (MOBIDB_LITE); mobidb-lite (MOBIDB_LITE); mobidb-lite (MOBIDB_LITE); mobidb-lite (MOBIDB_LITE); mobidb-lite (MOBIDB_LITE); mobidb-lite (MOBIDB_LITE); PTHR13037 (PANTHER); IPR002557 (PROSITE_PROFILES); IPR002557 (PROSITE_PROFILES); IPR036508 (SUPERFAMILY); IPR036508 (SUPERFAMILY); IPR036508 (SUPERFAMILY)	F:GO:0008061; C:GO:0005576	F:chitin binding; C:extracellular region
STEC_011248.t2	uncharacterized protein LOC118460582	2	F:GO:0008061; C:GO:0005576	F:chitin binding; C:extracellular region	IPR002557 (SMART); IPR002557 (PFAM); G3DSA:2.170.140.10 (GENE3D); mobidb-lite (MOBIDB_LITE); mobidb-lite (MOBIDB_LITE); mobidb-lite (MOBIDB_LITE); mobidb-lite (MOBIDB_LITE); mobidb-lite (MOBIDB_LITE); mobidb-lite (MOBIDB_LITE); PTHR13037 (PANTHER); IPR002557 (PROSITE_PROFILES); IPR002557 (PROSITE_PROFILES); IPR036508 (SUPERFAMILY); IPR036508 (SUPERFAMILY); IPR036508 (SUPERFAMILY)	F:GO:0008061; C:GO:0005576	F:chitin binding; C:extracellular region
STEC_011249.t1	uncharacterized protein LOC118460695	1	F:GO:0008061	F:chitin binding	IPR036508 (SUPERFAMILY)	F:GO:0008061	F:chitin binding
STEC_011250.t1	uncharacterized protein LOC118460679	2	F:GO:0008061; C:GO:0016021	F:chitin binding; C:integral component of membrane	PTHR20987 (PANTHER)	no GO terms	no GO terms
STEC_011251.t1	cation-independent mannose-6-phosphate receptor	2	C:GO:0016020; C:GO:0016021	C:membrane; C:integral component of membrane	mobidb-lite (MOBIDB_LITE); mobidb-lite (MOBIDB_LITE)	no GO terms	no GO terms
STEC_011251.t2	cation-independent mannose-6-phosphate receptor	2	C:GO:0016020; C:GO:0016021	C:membrane; C:integral component of membrane	mobidb-lite (MOBIDB_LITE); mobidb-lite (MOBIDB_LITE)	no GO terms	no GO terms
STEC_011252.t1	uncharacterized protein LOC118460643	2	F:GO:0008061; C:GO:0005576	F:chitin binding; C:extracellular region	IPR002557 (SMART); mobidb-lite (MOBIDB_LITE); mobidb-lite (MOBIDB_LITE); IPR036508 (SUPERFAMILY); IPR036508 (SUPERFAMILY)	F:GO:0008061; C:GO:0005576	F:chitin binding; C:extracellular region
STEC_011253.t1	von Willebrand factor type EGF and pentraxin domain-containing 1-like	2	F:GO:0005509; C:GO:0005576	F:calcium ion binding; C:extracellular region	IPR001759 (PRINTS); IPR002035 (SMART); IPR001759 (SMART); IPR000436 (SMART); SM01411 (SMART); IPR000742 (SMART); IPR001881 (SMART); G3DSA:2.10.25.10 (GENE3D); G3DSA:2.10.70.10 (GENE3D); IPR001759 (PFAM); IPR000436 (PFAM); IPR036465 (G3DSA:3.40.50.GENE3D); G3DSA:2.10.50.10 (GENE3D); IPR011641 (PFAM); G3DSA:2.10.25.10 (GENE3D); IPR000742 (PFAM); G3DSA:2.10.70.10 (GENE3D); IPR003410 (PFAM); G3DSA:2.…	F:GO:0005509	F:calcium ion binding
STEC_011254.t1	flocculation FLO11 isoform X1				mobidb-lite (MOBIDB_LITE); mobidb-lite (MOBIDB_LITE); mobidb-lite (MOBIDB_LITE); mobidb-lite (MOBIDB_LITE); mobidb-lite (MOBIDB_LITE); mobidb-lite (MOBIDB_LITE); mobidb-lite (MOBIDB_LITE); mobidb-lite (MOBIDB_LITE); mobidb-lite (MOBIDB_LITE); mobidb-lite (MOBIDB_LITE); mobidb-lite (MOBIDB_LITE)	no GO terms	no GO terms
STEC_011255.t1	aldehyde dehydrogenase family 7 member A1 homolog	29	P:GO:0006094; P:GO:0006096; P:GO:0006355; P:GO:0006355; P:GO:0006525; P:GO:0006547; P:GO:0006550; P:GO:0006552; P:GO:0006554; P:GO:0006560; P:GO:0006568; P:GO:0006574; P:GO:0006631; P:GO:0006699; P:GO:0006886; P:GO:0016192; P:GO:0019260; P:GO:0019482; P:GO:0019852; P:GO:0046251; P:GO:0046486; P:GO:0055114; F:GO:0003700; F:GO:0004029; F:GO:0005198; C:GO:0005667; C:GO:0016021; C:GO:0030130; C:GO:00…	P:gluconeogenesis; P:glycolytic process; P:regulation of transcription, DNA-templated; P:regulation of transcription, DNA-templated; P:arginine metabolic process; P:histidine metabolic process; P:isoleucine catabolic process; P:leucine catabolic process; P:lysine catabolic process; P:proline metabolic process; P:tryptophan metabolic process; P:valine catabolic process; P:fatty acid metabolic proc…	IPR016163 (G3DSA:3.40.309.GENE3D); IPR015590 (PFAM); IPR016162 (G3DSA:3.40.605.GENE3D); IPR044638 (PANTHER); PTHR43521:SF1 (PANTHER); IPR029510 (PROSITE_PATTERNS); cd07130 (CDD); IPR016161 (SUPERFAMILY)	F:GO:0004029; F:GO:0016491; F:GO:0016620	F:aldehyde dehydrogenase (NAD+) activity; F:oxidoreductase activity; F:oxidoreductase activity, acting on the aldehyde or oxo group of donors, NAD or NADP as acceptor
STEC_011256.t1	teneurin-a isoform X1	6	P:GO:0015867; P:GO:0055085; F:GO:0003824; F:GO:0005347; C:GO:0005886; C:GO:0016021	P:ATP transport; P:transmembrane transport; F:catalytic activity; F:ATP transmembrane transporter activity; C:plasma membrane; C:integral component of membrane	Coil (COILS); Coil (COILS); IPR000742 (SMART); IPR013111 (PFAM); IPR028916 (PFAM); G3DSA:2.180.10.10 (GENE3D); G3DSA:2.10.25.10 (GENE3D); G3DSA:2.10.25.10 (GENE3D); IPR011042 (G3DSA:2.120.10.GENE3D); G3DSA:2.10.25.10 (GENE3D); mobidb-lite (MOBIDB_LITE); mobidb-lite (MOBIDB_LITE); mobidb-lite (MOBIDB_LITE); mobidb-lite (MOBIDB_LITE); mobidb-lite (MOBIDB_LITE); mobidb-lite (MOBIDB_LITE); mobidb-lit…	F:GO:0003824	F:catalytic activity
STEC_011257.t1	SREBP regulating gene	3	P:GO:2000640; C:GO:0000139; C:GO:0016021	P:positive regulation of SREBP signaling pathway; C:Golgi membrane; C:integral component of membrane	IPR019352 (PFAM); IPR019352 (PANTHER)	P:GO:2000640	P:positive regulation of SREBP signaling pathway
STEC_011258.t1	alpha-1B adrenergic receptor-like isoform X1	3	P:GO:0007186; F:GO:0004930; C:GO:0016021	P:G protein-coupled receptor signaling pathway; F:G protein-coupled receptor activity; C:integral component of membrane	IPR000276 (PRINTS); G3DSA:1.20.1070.10 (GENE3D); IPR000276 (PFAM); mobidb-lite (MOBIDB_LITE); mobidb-lite (MOBIDB_LITE); mobidb-lite (MOBIDB_LITE); PTHR24240:SF133 (PANTHER); PTHR24240 (PANTHER); IPR000276 (PROSITE_PATTERNS); IPR017452 (PROSITE_PROFILES); cd00637 (CDD); SSF81321 (SUPERFAMILY)	P:GO:0007186; F:GO:0004930; C:GO:0016021	P:G protein-coupled receptor signaling pathway; F:G protein-coupled receptor activity; C:integral component of membrane
STEC_011259.t1	glutathione hydrolase 1 proenzyme-like isoform X1	4	P:GO:0006508; P:GO:0006751; F:GO:0036374; C:GO:0016021	P:proteolysis; P:glutathione catabolic process; F:glutathione hydrolase activity; C:integral component of membrane	PR01210 (PRINTS); PF01019 (PFAM); IPR043138 (G3DSA:1.10.246.GENE3D); IPR043137 (G3DSA:3.60.20.GENE3D); mobidb-lite (MOBIDB_LITE); mobidb-lite (MOBIDB_LITE); PTHR11686:SF9 (PANTHER); IPR000101 (PANTHER); IPR029055 (SUPERFAMILY)	P:GO:0006751; F:GO:0036374	P:glutathione catabolic process; F:glutathione hydrolase activity
STEC_011260.t1	cytochrome c oxidase subunit mitochondrial	8	P:GO:0006123; P:GO:0008340; P:GO:0050790; P:GO:1902600; P:GO:1902600; F:GO:0004129; F:GO:0030234; C:GO:0005751	P:mitochondrial electron transport, cytochrome c to oxygen; P:determination of adult lifespan; P:regulation of catalytic activity; P:proton transmembrane transport; P:proton transmembrane transport; F:cytochrome-c oxidase activity; F:enzyme regulator activity; C:mitochondrial respiratory chain complex IV	IPR001349 (PIRSF); IPR001349 (PFAM); IPR036418 (G3DSA:4.10.95.GENE3D); mobidb-lite (MOBIDB_LITE); PTHR11504:SF7 (PANTHER); IPR001349 (PANTHER); IPR001349 (CDD); IPR036418 (SUPERFAMILY)	F:GO:0004129; C:GO:0005743; C:GO:0005751	F:cytochrome-c oxidase activity; C:mitochondrial inner membrane; C:mitochondrial respiratory chain complex IV
STEC_011261.t1	syntaxin-16	4	P:GO:0006886; P:GO:0016192; C:GO:0016021; C:GO:0031201	P:intracellular protein transport; P:vesicle-mediated transport; C:integral component of membrane; C:SNARE complex	Coil (COILS); IPR000727 (SMART); IPR000727 (PFAM); PTHR19957 (PANTHER); IPR028673 (PTHR19957:PANTHER); IPR000727 (PROSITE_PROFILES); cd15845 (CDD); IPR010989 (SUPERFAMILY)	P:GO:0006886; P:GO:0016192; C:GO:0016020; C:GO:0031201	P:intracellular protein transport; P:vesicle-mediated transport; C:membrane; C:SNARE complex
STEC_011262.t1	dnaJ homolog subfamily C member 16	1	C:GO:0016021	C:integral component of membrane	IPR001623 (PRINTS); IPR001623 (SMART); G3DSA:3.40.30.10 (GENE3D); IPR001623 (PFAM); IPR013766 (PFAM); IPR036869 (G3DSA:1.10.287.GENE3D); PTHR44303 (PANTHER); IPR018253 (PROSITE_PATTERNS); IPR001623 (PROSITE_PROFILES); IPR001623 (CDD); IPR043361 (CDD); IPR036869 (SUPERFAMILY); IPR036249 (SUPERFAMILY)	no GO terms	no GO terms
STEC_011262.t2	dnaJ homolog subfamily C member 16	1	C:GO:0016021	C:integral component of membrane	IPR001623 (PRINTS); IPR001623 (SMART); IPR013766 (PFAM); IPR001623 (PFAM); G3DSA:3.40.30.10 (GENE3D); IPR036869 (G3DSA:1.10.287.GENE3D); PTHR44303 (PANTHER); IPR018253 (PROSITE_PATTERNS); IPR001623 (PROSITE_PROFILES); IPR001623 (CDD); IPR043361 (CDD); IPR036249 (SUPERFAMILY); IPR036869 (SUPERFAMILY)	no GO terms	no GO terms
STEC_011263.t1	MICOS complex subunit Mic10-like	1	C:GO:0061617	C:MICOS complex	IPR007512 (PFAM); IPR007512 (PANTHER); PTHR21304:SF10 (PANTHER)	C:GO:0005743; C:GO:0061617	C:mitochondrial inner membrane; C:MICOS complex
STEC_011264.t1	mitochondrial amidoxime reducing component 2-like isoform X3	4	F:GO:0003824; F:GO:0030151; F:GO:0030170; C:GO:0016021	F:catalytic activity; F:molybdenum ion binding; F:pyridoxal phosphate binding; C:integral component of membrane	IPR005303 (PFAM); IPR005302 (PFAM); PTHR14237 (PANTHER); PTHR14237:SF25 (PANTHER); IPR005302 (PROSITE_PROFILES); SSF141673 (SUPERFAMILY); IPR011037 (SUPERFAMILY)	F:GO:0003824; F:GO:0030151; F:GO:0030170	F:catalytic activity; F:molybdenum ion binding; F:pyridoxal phosphate binding
STEC_011265.t1	mitochondrial amidoxime-reducing component 1	4	F:GO:0003824; F:GO:0030151; F:GO:0030170; C:GO:0016021	F:catalytic activity; F:molybdenum ion binding; F:pyridoxal phosphate binding; C:integral component of membrane	IPR005302 (PFAM); IPR005303 (PFAM); PTHR14237:SF25 (PANTHER); PTHR14237 (PANTHER); IPR005302 (PROSITE_PROFILES); SSF141673 (SUPERFAMILY); IPR011037 (SUPERFAMILY)	F:GO:0003824; F:GO:0030151; F:GO:0030170	F:catalytic activity; F:molybdenum ion binding; F:pyridoxal phosphate binding
STEC_011266.t1	uncharacterized protein LOC118460673 isoform X5				mobidb-lite (MOBIDB_LITE)	no GO terms	no GO terms
STEC_011267.t1	dentin sialophospho -like isoform X4				mobidb-lite (MOBIDB_LITE); mobidb-lite (MOBIDB_LITE); mobidb-lite (MOBIDB_LITE); mobidb-lite (MOBIDB_LITE); mobidb-lite (MOBIDB_LITE); mobidb-lite (MOBIDB_LITE); mobidb-lite (MOBIDB_LITE); mobidb-lite (MOBIDB_LITE); mobidb-lite (MOBIDB_LITE)	no GO terms	no GO terms
STEC_011268.t1	---NA---				mobidb-lite (MOBIDB_LITE); mobidb-lite (MOBIDB_LITE); mobidb-lite (MOBIDB_LITE); mobidb-lite (MOBIDB_LITE)	no GO terms	no GO terms
STEC_011269.t1	AAEL015477- partial				Coil (COILS); mobidb-lite (MOBIDB_LITE); mobidb-lite (MOBIDB_LITE); mobidb-lite (MOBIDB_LITE); mobidb-lite (MOBIDB_LITE); mobidb-lite (MOBIDB_LITE)	no GO terms	no GO terms
STEC_011270.t1	uncharacterized protein LOC118468565				Coil (COILS)	no GO terms	no GO terms
STEC_011270.t2	uncharacterized protein LOC118468565				Coil (COILS)	no GO terms	no GO terms
STEC_011271.t1	spore wall 1 isoform X2				mobidb-lite (MOBIDB_LITE); mobidb-lite (MOBIDB_LITE)	no GO terms	no GO terms
STEC_011271.t2	spore wall 1 isoform X2				mobidb-lite (MOBIDB_LITE); mobidb-lite (MOBIDB_LITE); mobidb-lite (MOBIDB_LITE)	no GO terms	no GO terms
STEC_011272.t1	uncharacterized protein LOC118457674				no IPS match	no IPS match	no IPS match
STEC_011272.t2	uncharacterized protein LOC118457674				no IPS match	no IPS match	no IPS match
STEC_011273.t1	uncharacterized protein LOC118457665				mobidb-lite (MOBIDB_LITE); mobidb-lite (MOBIDB_LITE); mobidb-lite (MOBIDB_LITE)	no GO terms	no GO terms
STEC_011274.t1	4-coumarate-- ligase 1-like	4	P:GO:0006637; P:GO:0055114; F:GO:0004497; F:GO:0016874	P:acyl-CoA metabolic process; P:obsolete oxidation-reduction process; F:monooxygenase activity; F:ligase activity	IPR000873 (PFAM); G3DSA:3.40.50.980 (GENE3D); IPR025110 (PFAM); G3DSA:2.30.38.10 (GENE3D); G3DSA:3.30.300.30 (GENE3D); PTHR24096 (PANTHER); PTHR24096:SF353 (PANTHER); SSF56801 (SUPERFAMILY)	no GO terms	no GO terms
STEC_011275.t1	4-coumarate-- ligase 1-like	2	P:GO:0055114; F:GO:0004497	P:obsolete oxidation-reduction process; F:monooxygenase activity	IPR000873 (PFAM); G3DSA:3.40.50.980 (GENE3D); G3DSA:3.40.50.980 (GENE3D); mobidb-lite (MOBIDB_LITE); PTHR24096 (PANTHER); PTHR24096:SF353 (PANTHER); IPR020845 (PROSITE_PATTERNS); SSF56801 (SUPERFAMILY)	no GO terms	no GO terms
STEC_011275.t2	4-coumarate-- ligase 1 isoform X2	2	P:GO:0055114; F:GO:0004497	P:obsolete oxidation-reduction process; F:monooxygenase activity	G3DSA:2.30.38.10 (GENE3D); G3DSA:3.30.300.30 (GENE3D); G3DSA:3.40.50.980 (GENE3D); IPR025110 (PFAM); IPR000873 (PFAM); G3DSA:3.40.50.980 (GENE3D); mobidb-lite (MOBIDB_LITE); PTHR24096:SF353 (PANTHER); PTHR24096 (PANTHER); IPR020845 (PROSITE_PATTERNS); SSF56801 (SUPERFAMILY)	no GO terms	no GO terms
STEC_011276.t1	AGAP013021- partial				Coil (COILS); IPR013162 (PFAM); IPR013783 (G3DSA:2.60.40.GENE3D); IPR013783 (G3DSA:2.60.40.GENE3D); mobidb-lite (MOBIDB_LITE); mobidb-lite (MOBIDB_LITE); mobidb-lite (MOBIDB_LITE); PTHR21261 (PANTHER); PTHR21261:SF3 (PANTHER); IPR007110 (PROSITE_PROFILES); IPR007110 (PROSITE_PROFILES); IPR036179 (SUPERFAMILY); IPR036179 (SUPERFAMILY)	no GO terms	no GO terms
STEC_011277.t1	hornerin-like isoform X4				Coil (COILS); mobidb-lite (MOBIDB_LITE); mobidb-lite (MOBIDB_LITE); mobidb-lite (MOBIDB_LITE); mobidb-lite (MOBIDB_LITE); mobidb-lite (MOBIDB_LITE); mobidb-lite (MOBIDB_LITE); mobidb-lite (MOBIDB_LITE); mobidb-lite (MOBIDB_LITE); mobidb-lite (MOBIDB_LITE); mobidb-lite (MOBIDB_LITE); mobidb-lite (MOBIDB_LITE); mobidb-lite (MOBIDB_LITE)	no GO terms	no GO terms
STEC_011278.t1	toxin 14	1	C:GO:0005576	C:extracellular region	IPR029277 (SMART); IPR029277 (PFAM); PTHR39957 (PANTHER); PTHR39957:SF3 (PANTHER); PS51257 (PROSITE_PROFILES)	no GO terms	no GO terms
STEC_011279.t1	structural maintenance of chromosomes 3	5	P:GO:0051276; P:GO:0051301; F:GO:0005524; C:GO:0005634; C:GO:0005694	P:chromosome organization; P:cell division; F:ATP binding; C:nucleus; C:chromosome	Coil (COILS); Coil (COILS); Coil (COILS); IPR027417 (G3DSA:3.40.50.GENE3D); IPR003395 (PFAM); PTHR43977 (PANTHER); PTHR43977:SF1 (PANTHER); IPR027417 (SUPERFAMILY)	no GO terms	no GO terms
STEC_011280.t1	myelin transcription factor 1-like isoform X4	3	P:GO:0006355; F:GO:0008270; C:GO:0005634	P:regulation of transcription, DNA-templated; F:zinc ion binding; C:nucleus	Coil (COILS); Coil (COILS); G3DSA:4.10.320.30 (GENE3D); G3DSA:4.10.320.30 (GENE3D); IPR002515 (PFAM); mobidb-lite (MOBIDB_LITE); mobidb-lite (MOBIDB_LITE); mobidb-lite (MOBIDB_LITE); mobidb-lite (MOBIDB_LITE); mobidb-lite (MOBIDB_LITE); mobidb-lite (MOBIDB_LITE); mobidb-lite (MOBIDB_LITE); mobidb-lite (MOBIDB_LITE); mobidb-lite (MOBIDB_LITE); mobidb-lite (MOBIDB_LITE); mobidb-lite (MOBIDB_LITE); …	P:GO:0006355; F:GO:0008270; C:GO:0005634	P:regulation of transcription, DNA-templated; F:zinc ion binding; C:nucleus
STEC_011280.t2	myelin transcription factor 1-like isoform X4	3	P:GO:0006355; F:GO:0008270; C:GO:0005634	P:regulation of transcription, DNA-templated; F:zinc ion binding; C:nucleus	Coil (COILS); Coil (COILS); G3DSA:4.10.320.30 (GENE3D); IPR002515 (PFAM); G3DSA:4.10.320.30 (GENE3D); mobidb-lite (MOBIDB_LITE); mobidb-lite (MOBIDB_LITE); mobidb-lite (MOBIDB_LITE); mobidb-lite (MOBIDB_LITE); mobidb-lite (MOBIDB_LITE); mobidb-lite (MOBIDB_LITE); mobidb-lite (MOBIDB_LITE); mobidb-lite (MOBIDB_LITE); mobidb-lite (MOBIDB_LITE); mobidb-lite (MOBIDB_LITE); mobidb-lite (MOBIDB_LITE); …	P:GO:0006355; F:GO:0008270; C:GO:0005634	P:regulation of transcription, DNA-templated; F:zinc ion binding; C:nucleus
STEC_011281.t1	---NA---				mobidb-lite (MOBIDB_LITE)	no GO terms	no GO terms
STEC_011282.t1	myelin transcription factor 1-like	3	P:GO:0006355; F:GO:0008270; C:GO:0005634	P:regulation of transcription, DNA-templated; F:zinc ion binding; C:nucleus	Coil (COILS); IPR002515 (PFAM); G3DSA:4.10.320.30 (GENE3D); G3DSA:4.10.320.30 (GENE3D); mobidb-lite (MOBIDB_LITE); mobidb-lite (MOBIDB_LITE); mobidb-lite (MOBIDB_LITE); mobidb-lite (MOBIDB_LITE); mobidb-lite (MOBIDB_LITE); mobidb-lite (MOBIDB_LITE); mobidb-lite (MOBIDB_LITE); mobidb-lite (MOBIDB_LITE); mobidb-lite (MOBIDB_LITE); mobidb-lite (MOBIDB_LITE); mobidb-lite (MOBIDB_LITE); mobidb-lite (M…	P:GO:0006355; F:GO:0008270; C:GO:0005634	P:regulation of transcription, DNA-templated; F:zinc ion binding; C:nucleus
STEC_011282.t2	myelin transcription factor 1-like	3	P:GO:0006355; F:GO:0008270; C:GO:0005634	P:regulation of transcription, DNA-templated; F:zinc ion binding; C:nucleus	Coil (COILS); G3DSA:4.10.320.30 (GENE3D); G3DSA:4.10.320.30 (GENE3D); IPR002515 (PFAM); mobidb-lite (MOBIDB_LITE); mobidb-lite (MOBIDB_LITE); mobidb-lite (MOBIDB_LITE); mobidb-lite (MOBIDB_LITE); mobidb-lite (MOBIDB_LITE); mobidb-lite (MOBIDB_LITE); mobidb-lite (MOBIDB_LITE); mobidb-lite (MOBIDB_LITE); mobidb-lite (MOBIDB_LITE); mobidb-lite (MOBIDB_LITE); mobidb-lite (MOBIDB_LITE); mobidb-lite (M…	P:GO:0006355; F:GO:0008270; C:GO:0005634	P:regulation of transcription, DNA-templated; F:zinc ion binding; C:nucleus
STEC_011283.t1	cytosolic purine 5 -nucleotidase isoform X1	1	F:GO:0016787	F:hydrolase activity	IPR008380 (TIGRFAM); IPR008380 (PFAM); IPR023214 (G3DSA:3.40.50.GENE3D); mobidb-lite (MOBIDB_LITE); mobidb-lite (MOBIDB_LITE); mobidb-lite (MOBIDB_LITE); mobidb-lite (MOBIDB_LITE); mobidb-lite (MOBIDB_LITE); mobidb-lite (MOBIDB_LITE); IPR008380 (PANTHER); PTHR12103:SF36 (PANTHER); cd07522 (CDD); IPR036412 (SUPERFAMILY)	no GO terms	no GO terms
STEC_011284.t1	programmed cell death 4	2	P:GO:0045892; C:GO:0005737	P:negative regulation of transcription, DNA-templated; C:cytoplasm	IPR003891 (SMART); IPR016021 (G3DSA:1.25.40.GENE3D); IPR016021 (G3DSA:1.25.40.GENE3D); IPR003891 (PFAM); mobidb-lite (MOBIDB_LITE); mobidb-lite (MOBIDB_LITE); IPR039778 (PANTHER); PTHR12626:SF3 (PANTHER); IPR003891 (PROSITE_PROFILES); IPR003891 (PROSITE_PROFILES); IPR016024 (SUPERFAMILY); IPR016024 (SUPERFAMILY)	P:GO:0045892	P:negative regulation of transcription, DNA-templated
STEC_011285.t1	uncharacterized protein LOC118457320 isoform X4				mobidb-lite (MOBIDB_LITE); mobidb-lite (MOBIDB_LITE); mobidb-lite (MOBIDB_LITE)	no GO terms	no GO terms
STEC_011286.t1	neuropathy target esterase sws isoform X1	6	P:GO:0007399; P:GO:0009395; P:GO:0046470; F:GO:0004622; C:GO:0005789; C:GO:0016021	P:nervous system development; P:phospholipid catabolic process; P:phosphatidylcholine metabolic process; F:lysophospholipase activity; C:endoplasmic reticulum membrane; C:integral component of membrane	IPR000595 (SMART); IPR014710 (G3DSA:2.60.120.GENE3D); IPR002641 (PFAM); IPR000595 (PFAM); IPR014710 (G3DSA:2.60.120.GENE3D); G3DSA:3.40.1090.10 (GENE3D); mobidb-lite (MOBIDB_LITE); PTHR14226 (PANTHER); PTHR14226:SF29 (PANTHER); PTHR14226 (PANTHER); IPR001423 (PROSITE_PATTERNS); IPR000595 (PROSITE_PROFILES); IPR002641 (PROSITE_PROFILES); IPR000595 (PROSITE_PROFILES); cd07225 (CDD); IPR000595 (CDD)…	P:GO:0006629; P:GO:0046470; F:GO:0004622	P:lipid metabolic process; P:phosphatidylcholine metabolic process; F:lysophospholipase activity
STEC_011287.t1	AGAP000825- partial	2	P:GO:0040008; P:GO:0048477	P:regulation of growth; P:oogenesis	SM01244 (SMART); IPR001849 (SMART); IPR002404 (SMART); IPR011993 (G3DSA:2.30.29.GENE3D); IPR002404 (PFAM); IPR011993 (G3DSA:2.30.29.GENE3D); mobidb-lite (MOBIDB_LITE); mobidb-lite (MOBIDB_LITE); PTHR21258:SF47 (PANTHER); PTHR21258 (PANTHER); IPR001849 (PROSITE_PROFILES); IPR002404 (PROSITE_PROFILES); SSF50729 (SUPERFAMILY); SSF50729 (SUPERFAMILY)	no GO terms	no GO terms
STEC_011288.t1	calpain-D isoform X2	6	P:GO:0006508; P:GO:0032259; F:GO:0003676; F:GO:0004198; F:GO:0008168; F:GO:0046872	P:proteolysis; P:methylation; F:nucleic acid binding; F:calcium-dependent cysteine-type endopeptidase activity; F:methyltransferase activity; F:metal ion binding	IPR022684 (PRINTS); IPR001876 (SMART); IPR000467 (SMART); IPR001300 (SMART); IPR001300 (PFAM); IPR000467 (PFAM); G3DSA:3.40.50.12760 (GENE3D); IPR002877 (PFAM); G3DSA:3.90.70.10 (GENE3D); IPR001876 (PFAM); G3DSA:2.30.30.380 (GENE3D); G3DSA:4.10.1060.10 (GENE3D); mobidb-lite (MOBIDB_LITE); mobidb-lite (MOBIDB_LITE); mobidb-lite (MOBIDB_LITE); mobidb-lite (MOBIDB_LITE); mobidb-lite (MOBIDB_LITE); P…	P:GO:0006508; P:GO:0032259; F:GO:0003676; F:GO:0004198; F:GO:0008168	P:proteolysis; P:methylation; F:nucleic acid binding; F:calcium-dependent cysteine-type endopeptidase activity; F:methyltransferase activity
STEC_011289.t1	caspase-like	15	P:GO:0010165; P:GO:0016322; P:GO:0035070; P:GO:0035103; P:GO:0043066; P:GO:0045476; P:GO:0046672; P:GO:0048515; P:GO:0097194; P:GO:2001269; F:GO:0097200; F:GO:1990525; C:GO:0005634; C:GO:0005737; C:GO:0005886	P:response to X-ray; P:neuron remodeling; P:salivary gland histolysis; P:sterol regulatory element binding protein cleavage; P:negative regulation of apoptotic process; P:nurse cell apoptotic process; P:positive regulation of compound eye retinal cell programmed cell death; P:spermatid differentiation; P:execution phase of apoptosis; P:positive regulation of cysteine-type endopeptidase activity i…	IPR015917 (PRINTS); IPR015917 (SMART); PF00656 (PFAM); G3DSA:3.40.50.1460 (GENE3D); IPR002398 (PANTHER); PTHR10454:SF210 (PANTHER); IPR016129 (PROSITE_PATTERNS); IPR033139 (PROSITE_PATTERNS); IPR001309 (PROSITE_PROFILES); IPR002138 (PROSITE_PROFILES); IPR015917 (CDD); IPR029030 (SUPERFAMILY)	P:GO:0006508; F:GO:0004197; F:GO:0008234	P:proteolysis; F:cysteine-type endopeptidase activity; F:cysteine-type peptidase activity
STEC_011290.t1	transmembrane 199 isoform X2	2	P:GO:0070072; C:GO:0016020	P:vacuolar proton-transporting V-type ATPase complex assembly; C:membrane	IPR021013 (PFAM); PTHR31394:SF1 (PANTHER); IPR021013 (PANTHER)	P:GO:0070072	P:vacuolar proton-transporting V-type ATPase complex assembly
STEC_011290.t2	transmembrane 199 isoform X2	2	P:GO:0070072; C:GO:0016020	P:vacuolar proton-transporting V-type ATPase complex assembly; C:membrane	IPR021013 (PFAM); IPR021013 (PANTHER); PTHR31394:SF1 (PANTHER)	P:GO:0070072	P:vacuolar proton-transporting V-type ATPase complex assembly
STEC_011290.t3	transmembrane 199 isoform X2	3	P:GO:0070072; C:GO:0005783; C:GO:0044425	P:vacuolar proton-transporting V-type ATPase complex assembly; C:endoplasmic reticulum; C:obsolete membrane part	IPR021013 (PFAM); IPR021013 (PANTHER); PTHR31394:SF1 (PANTHER)	P:GO:0070072	P:vacuolar proton-transporting V-type ATPase complex assembly
STEC_011291.t1	glutathione S-transferase 1-1	3	P:GO:0006749; F:GO:0005515; F:GO:0016740	P:glutathione metabolic process; F:protein binding; F:transferase activity	G3DSA:1.20.1050.10 (GENE3D); IPR004045 (PFAM); G3DSA:3.40.30.10 (GENE3D); IPR004046 (PFAM); IPR040079 (PANTHER); PTHR43969:SF7 (PANTHER); IPR010987 (PROSITE_PROFILES); IPR004045 (PROSITE_PROFILES); cd03177 (CDD); IPR036282 (SUPERFAMILY); IPR036249 (SUPERFAMILY)	P:GO:0006749; F:GO:0005515	P:glutathione metabolic process; F:protein binding
STEC_011292.t1	windbeutel	2	P:GO:0009306; C:GO:0005788	P:protein secretion; C:endoplasmic reticulum lumen	G3DSA:3.40.30.10 (GENE3D); IPR036356 (G3DSA:1.20.1150.GENE3D); IPR012883 (PFAM); IPR011679 (PFAM); PTHR12211:SF0 (PANTHER); IPR016855 (PANTHER); IPR036356 (SUPERFAMILY); IPR036249 (SUPERFAMILY)	P:GO:0009306; C:GO:0005783; C:GO:0005788	P:protein secretion; C:endoplasmic reticulum; C:endoplasmic reticulum lumen
STEC_011293.t1	YIPF5 homolog	1	C:GO:0016020	C:membrane	mobidb-lite (MOBIDB_LITE); mobidb-lite (MOBIDB_LITE)	no GO terms	no GO terms
STEC_011294.t1	transmembrane emp24 domain-containing 7	2	P:GO:0007275; C:GO:0016021	P:multicellular organism development; C:integral component of membrane	IPR009038 (SMART); IPR009038 (PFAM); PTHR22811:SF60 (PANTHER); IPR015720 (PANTHER); IPR009038 (PROSITE_PROFILES); IPR036598 (SUPERFAMILY)	no GO terms	no GO terms
STEC_011294.t2	transmembrane emp24 domain-containing 7	2	P:GO:0007275; C:GO:0016021	P:multicellular organism development; C:integral component of membrane	IPR009038 (SMART); IPR009038 (PFAM); PTHR22811:SF60 (PANTHER); IPR015720 (PANTHER); IPR009038 (PROSITE_PROFILES); IPR036598 (SUPERFAMILY)	no GO terms	no GO terms
STEC_011295.t1	anaphase-promoting complex subunit 1-like	2	P:GO:0009987; C:GO:0016020	P:cellular process; C:membrane	mobidb-lite (MOBIDB_LITE)	no GO terms	no GO terms
STEC_011296.t1	ataxin-1-like	3	P:GO:0006355; F:GO:0003723; F:GO:0005515	P:regulation of transcription, DNA-templated; F:RNA binding; F:protein binding	Coil (COILS); IPR003652 (SMART); IPR003652 (PFAM); mobidb-lite (MOBIDB_LITE); mobidb-lite (MOBIDB_LITE); mobidb-lite (MOBIDB_LITE); mobidb-lite (MOBIDB_LITE); mobidb-lite (MOBIDB_LITE); mobidb-lite (MOBIDB_LITE); mobidb-lite (MOBIDB_LITE); mobidb-lite (MOBIDB_LITE); mobidb-lite (MOBIDB_LITE); mobidb-lite (MOBIDB_LITE); mobidb-lite (MOBIDB_LITE); mobidb-lite (MOBIDB_LITE); mobidb-lite (MOBIDB_LITE…	P:GO:0006355; F:GO:0003723; F:GO:0005515	P:regulation of transcription, DNA-templated; F:RNA binding; F:protein binding
STEC_011296.t2	ataxin-1-like	3	P:GO:0006355; F:GO:0003723; F:GO:0005515	P:regulation of transcription, DNA-templated; F:RNA binding; F:protein binding	Coil (COILS); IPR003652 (SMART); IPR003652 (PFAM); mobidb-lite (MOBIDB_LITE); mobidb-lite (MOBIDB_LITE); mobidb-lite (MOBIDB_LITE); mobidb-lite (MOBIDB_LITE); mobidb-lite (MOBIDB_LITE); mobidb-lite (MOBIDB_LITE); mobidb-lite (MOBIDB_LITE); mobidb-lite (MOBIDB_LITE); mobidb-lite (MOBIDB_LITE); mobidb-lite (MOBIDB_LITE); mobidb-lite (MOBIDB_LITE); mobidb-lite (MOBIDB_LITE); mobidb-lite (MOBIDB_LITE…	P:GO:0006355; F:GO:0003723; F:GO:0005515	P:regulation of transcription, DNA-templated; F:RNA binding; F:protein binding
STEC_011297.t1	AAEL004824- partial	2	F:GO:0016747; C:GO:0016021	F:acyltransferase activity, transferring groups other than amino-acyl groups; C:integral component of membrane	Coil (COILS); IPR006621 (SMART); IPR002656 (PFAM); mobidb-lite (MOBIDB_LITE); mobidb-lite (MOBIDB_LITE); mobidb-lite (MOBIDB_LITE); mobidb-lite (MOBIDB_LITE); mobidb-lite (MOBIDB_LITE); mobidb-lite (MOBIDB_LITE); mobidb-lite (MOBIDB_LITE); mobidb-lite (MOBIDB_LITE); mobidb-lite (MOBIDB_LITE); mobidb-lite (MOBIDB_LITE); mobidb-lite (MOBIDB_LITE); mobidb-lite (MOBIDB_LITE); mobidb-lite (MOBIDB_LITE…	F:GO:0016747	F:acyltransferase activity, transferring groups other than amino-acyl groups
STEC_011298.t1	eye-specific diacylglycerol kinase-like	10	P:GO:0006769; P:GO:0007205; P:GO:0009395; P:GO:0016310; P:GO:0035556; P:GO:0046486; P:GO:0046497; F:GO:0003951; F:GO:0004143; F:GO:0005524	P:nicotinamide metabolic process; P:protein kinase C-activating G protein-coupled receptor signaling pathway; P:phospholipid catabolic process; P:phosphorylation; P:intracellular signal transduction; P:glycerolipid metabolic process; P:nicotinate nucleotide metabolic process; F:NAD+ kinase activity; F:diacylglycerol kinase activity; F:ATP binding	Coil (COILS); Coil (COILS); IPR002219 (SMART); IPR001206 (SMART); IPR000756 (SMART); IPR000756 (PFAM); G3DSA:2.60.200.40 (GENE3D); IPR017438 (G3DSA:3.40.50.GENE3D); IPR001206 (PFAM); IPR002219 (PFAM); mobidb-lite (MOBIDB_LITE); mobidb-lite (MOBIDB_LITE); mobidb-lite (MOBIDB_LITE); mobidb-lite (MOBIDB_LITE); mobidb-lite (MOBIDB_LITE); mobidb-lite (MOBIDB_LITE); mobidb-lite (MOBIDB_LITE); mobidb-li…	P:GO:0007165; P:GO:0007205; P:GO:0035556; F:GO:0003951; F:GO:0004143; F:GO:0016301	P:signal transduction; P:protein kinase C-activating G protein-coupled receptor signaling pathway; P:intracellular signal transduction; F:NAD+ kinase activity; F:diacylglycerol kinase activity; F:kinase activity
STEC_011299.t1	cadherin-86C isoform X1	4	P:GO:0007156; F:GO:0005509; C:GO:0005886; C:GO:0016021	P:homophilic cell adhesion via plasma membrane adhesion molecules; F:calcium ion binding; C:plasma membrane; C:integral component of membrane	Coil (COILS); Coil (COILS); IPR002126 (PRINTS); IPR002126 (SMART); G3DSA:2.60.40.60 (GENE3D); G3DSA:2.60.40.60 (GENE3D); G3DSA:2.60.40.60 (GENE3D); G3DSA:2.60.40.60 (GENE3D); IPR002126 (PFAM); mobidb-lite (MOBIDB_LITE); mobidb-lite (MOBIDB_LITE); mobidb-lite (MOBIDB_LITE); mobidb-lite (MOBIDB_LITE); mobidb-lite (MOBIDB_LITE); mobidb-lite (MOBIDB_LITE); mobidb-lite (MOBIDB_LITE); mobidb-lite (MOBI…	P:GO:0007155; P:GO:0007156; F:GO:0005509; C:GO:0005886; C:GO:0016020	P:cell adhesion; P:homophilic cell adhesion via plasma membrane adhesion molecules; F:calcium ion binding; C:plasma membrane; C:membrane
STEC_011300.t1	salivary 15				mobidb-lite (MOBIDB_LITE); mobidb-lite (MOBIDB_LITE)	no GO terms	no GO terms
STEC_011301.t1	---NA---				mobidb-lite (MOBIDB_LITE); mobidb-lite (MOBIDB_LITE)	no GO terms	no GO terms
STEC_011302.t1	forkhead box L2	6	P:GO:0006355; P:GO:0006355; F:GO:0003700; F:GO:0043565; C:GO:0005634; C:GO:0005667	P:regulation of transcription, DNA-templated; P:regulation of transcription, DNA-templated; F:DNA-binding transcription factor activity; F:sequence-specific DNA binding; C:nucleus; C:transcription regulator complex	Coil (COILS); IPR001766 (PRINTS); IPR001766 (SMART); IPR001766 (PFAM); IPR036388 (G3DSA:1.10.10.GENE3D); mobidb-lite (MOBIDB_LITE); mobidb-lite (MOBIDB_LITE); mobidb-lite (MOBIDB_LITE); mobidb-lite (MOBIDB_LITE); mobidb-lite (MOBIDB_LITE); mobidb-lite (MOBIDB_LITE); mobidb-lite (MOBIDB_LITE); PTHR11829:SF142 (PANTHER); PTHR11829 (PANTHER); IPR018122 (PROSITE_PATTERNS); IPR030456 (PROSITE_PATTERNS…	P:GO:0006355; F:GO:0003700; F:GO:0043565	P:regulation of transcription, DNA-templated; F:DNA-binding transcription factor activity; F:sequence-specific DNA binding
STEC_011303.t1	nuclear factor 1 isoform X1	8	P:GO:0006260; P:GO:0006355; P:GO:0006355; P:GO:0007179; F:GO:0003677; F:GO:0003700; C:GO:0005634; C:GO:0005667	P:DNA replication; P:regulation of transcription, DNA-templated; P:regulation of transcription, DNA-templated; P:transforming growth factor beta receptor signaling pathway; F:DNA binding; F:DNA-binding transcription factor activity; C:nucleus; C:transcription regulator complex	IPR003619 (SMART); IPR003619 (PFAM); IPR019548 (PFAM); IPR036578 (G3DSA:3.90.520.GENE3D); mobidb-lite (MOBIDB_LITE); mobidb-lite (MOBIDB_LITE); mobidb-lite (MOBIDB_LITE); PTHR11492:SF8 (PANTHER); IPR000647 (PANTHER); IPR020604 (PROSITE_PROFILES)	P:GO:0006355; P:GO:0007179; F:GO:0003700; C:GO:0005634	P:regulation of transcription, DNA-templated; P:transforming growth factor beta receptor signaling pathway; F:DNA-binding transcription factor activity; C:nucleus
STEC_011304.t1	paired box Pax-6 isoform X2	4	P:GO:0006355; P:GO:0007275; F:GO:0003677; C:GO:0005634	P:regulation of transcription, DNA-templated; P:multicellular organism development; F:DNA binding; C:nucleus	Coil (COILS); IPR001523 (PRINTS); IPR001356 (SMART); IPR001523 (SMART); IPR036388 (G3DSA:1.10.10.GENE3D); IPR036388 (G3DSA:1.10.10.GENE3D); IPR001523 (PFAM); IPR001356 (PFAM); G3DSA:1.10.10.60 (GENE3D); IPR043565 (PANTHER); PTHR45636:SF29 (PANTHER); IPR043182 (PROSITE_PATTERNS); IPR001356 (PROSITE_PROFILES); IPR001523 (PROSITE_PROFILES); IPR001356 (CDD); IPR001523 (CDD); IPR009057 (SUPERFAMILY); …	P:GO:0006355; F:GO:0003677	P:regulation of transcription, DNA-templated; F:DNA binding
STEC_011305.t1	uncharacterized protein LOC118469022	2	F:GO:0003677; C:GO:0005634	F:DNA binding; C:nucleus	IPR009071 (SMART); IPR009071 (PFAM); IPR036910 (G3DSA:1.10.30.GENE3D); mobidb-lite (MOBIDB_LITE); mobidb-lite (MOBIDB_LITE); mobidb-lite (MOBIDB_LITE); mobidb-lite (MOBIDB_LITE); mobidb-lite (MOBIDB_LITE); mobidb-lite (MOBIDB_LITE); mobidb-lite (MOBIDB_LITE); mobidb-lite (MOBIDB_LITE); mobidb-lite (MOBIDB_LITE); mobidb-lite (MOBIDB_LITE); mobidb-lite (MOBIDB_LITE); mobidb-lite (MOBIDB_LITE); PTHR…	no GO terms	no GO terms
STEC_011306.t1	unc-13 homolog A isoform X2	6	P:GO:0007268; P:GO:0035556; F:GO:0005509; F:GO:0005543; F:GO:0019992; C:GO:0045202	P:chemical synaptic transmission; P:intracellular signal transduction; F:calcium ion binding; F:phospholipid binding; F:diacylglycerol binding; C:synapse	Coil (COILS); Coil (COILS); Coil (COILS); Coil (COILS); IPR000008 (PRINTS); IPR000008 (SMART); IPR010439 (SMART); IPR002219 (SMART); IPR002219 (PFAM); G3DSA:1.20.58.1100 (GENE3D); IPR010439 (PFAM); IPR035892 (G3DSA:2.60.40.GENE3D); IPR019558 (PFAM); G3DSA:1.10.357.50 (GENE3D); IPR035892 (G3DSA:2.60.40.GENE3D); G3DSA:3.30.60.20 (GENE3D); IPR000008 (PFAM); mobidb-lite (MOBIDB_LITE); mobidb-lite (MO…	P:GO:0007268; P:GO:0035556; F:GO:0005509; F:GO:0005543; F:GO:0019992	P:chemical synaptic transmission; P:intracellular signal transduction; F:calcium ion binding; F:phospholipid binding; F:diacylglycerol binding
STEC_011306.t2	unc-13 homolog A isoform X2	6	P:GO:0007268; P:GO:0035556; F:GO:0005509; F:GO:0005543; F:GO:0019992; C:GO:0045202	P:chemical synaptic transmission; P:intracellular signal transduction; F:calcium ion binding; F:phospholipid binding; F:diacylglycerol binding; C:synapse	Coil (COILS); Coil (COILS); Coil (COILS); Coil (COILS); IPR000008 (PRINTS); IPR000008 (SMART); IPR010439 (SMART); IPR002219 (SMART); IPR035892 (G3DSA:2.60.40.GENE3D); IPR010439 (PFAM); IPR035892 (G3DSA:2.60.40.GENE3D); IPR019558 (PFAM); G3DSA:1.10.357.50 (GENE3D); G3DSA:1.20.58.1100 (GENE3D); G3DSA:3.30.60.20 (GENE3D); IPR002219 (PFAM); IPR000008 (PFAM); mobidb-lite (MOBIDB_LITE); mobidb-lite (MO…	P:GO:0007268; P:GO:0035556; F:GO:0005509; F:GO:0005543; F:GO:0019992	P:chemical synaptic transmission; P:intracellular signal transduction; F:calcium ion binding; F:phospholipid binding; F:diacylglycerol binding
STEC_011307.t1	unc-13 homolog B isoform X7				Coil (COILS); mobidb-lite (MOBIDB_LITE); mobidb-lite (MOBIDB_LITE); mobidb-lite (MOBIDB_LITE); mobidb-lite (MOBIDB_LITE); mobidb-lite (MOBIDB_LITE); mobidb-lite (MOBIDB_LITE); mobidb-lite (MOBIDB_LITE); mobidb-lite (MOBIDB_LITE); mobidb-lite (MOBIDB_LITE); mobidb-lite (MOBIDB_LITE); mobidb-lite (MOBIDB_LITE); mobidb-lite (MOBIDB_LITE); mobidb-lite (MOBIDB_LITE)	no GO terms	no GO terms
STEC_011308.t1	#NAME?	1	C:GO:0016021	C:integral component of membrane	mobidb-lite (MOBIDB_LITE); mobidb-lite (MOBIDB_LITE); mobidb-lite (MOBIDB_LITE); mobidb-lite (MOBIDB_LITE)	no GO terms	no GO terms
STEC_011309.t1	serine threonine- kinase D3	8	P:GO:0006468; P:GO:0009069; P:GO:0035556; F:GO:0004698; F:GO:0005524; F:GO:0046872; C:GO:0005737; C:GO:0016020	P:protein phosphorylation; P:serine family amino acid metabolic process; P:intracellular signal transduction; F:calcium-dependent protein kinase C activity; F:ATP binding; F:metal ion binding; C:cytoplasm; C:membrane	IPR020454 (PRINTS); IPR000719 (SMART); IPR002219 (SMART); IPR002219 (PFAM); G3DSA:3.30.60.20 (GENE3D); IPR000719 (PFAM); G3DSA:1.10.510.10 (GENE3D); IPR011993 (G3DSA:2.30.29.GENE3D); mobidb-lite (MOBIDB_LITE); mobidb-lite (MOBIDB_LITE); mobidb-lite (MOBIDB_LITE); mobidb-lite (MOBIDB_LITE); mobidb-lite (MOBIDB_LITE); mobidb-lite (MOBIDB_LITE); mobidb-lite (MOBIDB_LITE); IPR015727 (PANTHER); IPR002…	P:GO:0006468; P:GO:0035556; F:GO:0004672; F:GO:0004674; F:GO:0005524	P:protein phosphorylation; P:intracellular signal transduction; F:protein kinase activity; F:protein serine/threonine kinase activity; F:ATP binding
STEC_011310.t1	zeta-sarcoglycan isoform X2	3	C:GO:0016012; C:GO:0016021; C:GO:0042383	C:sarcoglycan complex; C:integral component of membrane; C:sarcolemma	IPR006875 (PFAM); mobidb-lite (MOBIDB_LITE); mobidb-lite (MOBIDB_LITE); mobidb-lite (MOBIDB_LITE); mobidb-lite (MOBIDB_LITE); mobidb-lite (MOBIDB_LITE); mobidb-lite (MOBIDB_LITE); PTHR12939:SF10 (PANTHER); IPR039972 (PANTHER)	C:GO:0016012; C:GO:0016021	C:sarcoglycan complex; C:integral component of membrane
STEC_011311.t1	uncharacterized protein LOC118468644				mobidb-lite (MOBIDB_LITE)	no GO terms	no GO terms
STEC_011312.t1	proton channel c-like	3	P:GO:0006811; C:GO:0005886; C:GO:0016021	P:ion transport; C:plasma membrane; C:integral component of membrane	Coil (COILS); IPR004878 (PFAM); mobidb-lite (MOBIDB_LITE); mobidb-lite (MOBIDB_LITE); mobidb-lite (MOBIDB_LITE); IPR004878 (PANTHER); PTHR21522:SF58 (PANTHER)	no GO terms	no GO terms
STEC_011313.t1	proton channel c-like isoform X1	1	C:GO:0016020	C:membrane	IPR004878 (PFAM); mobidb-lite (MOBIDB_LITE); mobidb-lite (MOBIDB_LITE); PTHR21522:SF30 (PANTHER); IPR004878 (PANTHER)	no GO terms	no GO terms
STEC_011314.t1	proton channel c-like isoform X1	3	P:GO:0006811; C:GO:0005886; C:GO:0016021	P:ion transport; C:plasma membrane; C:integral component of membrane	IPR004878 (PFAM); mobidb-lite (MOBIDB_LITE); mobidb-lite (MOBIDB_LITE); mobidb-lite (MOBIDB_LITE); mobidb-lite (MOBIDB_LITE); mobidb-lite (MOBIDB_LITE); mobidb-lite (MOBIDB_LITE); mobidb-lite (MOBIDB_LITE); PTHR21522:SF30 (PANTHER); IPR004878 (PANTHER)	no GO terms	no GO terms
STEC_011315.t1	basic helix-loop-helix transcription factor scleraxis-like	1	F:GO:0046983	F:protein dimerization activity	IPR011598 (SMART); IPR011598 (PFAM); IPR036638 (G3DSA:4.10.280.GENE3D); mobidb-lite (MOBIDB_LITE); mobidb-lite (MOBIDB_LITE); mobidb-lite (MOBIDB_LITE); PTHR23349:SF42 (PANTHER); PTHR23349 (PANTHER); IPR011598 (PROSITE_PROFILES); IPR036638 (SUPERFAMILY)	F:GO:0046983	F:protein dimerization activity
STEC_011316.t1	sterol regulatory element-binding 1	1	F:GO:0046983	F:protein dimerization activity	Coil (COILS); IPR011598 (SMART); IPR036638 (G3DSA:4.10.280.GENE3D); IPR011598 (PFAM); mobidb-lite (MOBIDB_LITE); mobidb-lite (MOBIDB_LITE); mobidb-lite (MOBIDB_LITE); mobidb-lite (MOBIDB_LITE); mobidb-lite (MOBIDB_LITE); mobidb-lite (MOBIDB_LITE); PTHR46062:SF1 (PANTHER); PTHR46062 (PANTHER); IPR011598 (PROSITE_PROFILES); cd11394 (CDD); IPR036638 (SUPERFAMILY)	F:GO:0046983	F:protein dimerization activity
STEC_011316.t2	sterol regulatory element-binding 1	1	F:GO:0046983	F:protein dimerization activity	Coil (COILS); IPR011598 (SMART); IPR011598 (PFAM); IPR036638 (G3DSA:4.10.280.GENE3D); mobidb-lite (MOBIDB_LITE); mobidb-lite (MOBIDB_LITE); mobidb-lite (MOBIDB_LITE); mobidb-lite (MOBIDB_LITE); mobidb-lite (MOBIDB_LITE); mobidb-lite (MOBIDB_LITE); PTHR46062:SF1 (PANTHER); PTHR46062 (PANTHER); IPR011598 (PROSITE_PROFILES); cd11394 (CDD); IPR036638 (SUPERFAMILY)	F:GO:0046983	F:protein dimerization activity
STEC_011317.t1	UPF0565 C2orf69 homolog	1	C:GO:0016021	C:integral component of membrane	IPR018881 (PFAM); mobidb-lite (MOBIDB_LITE); mobidb-lite (MOBIDB_LITE); mobidb-lite (MOBIDB_LITE); IPR018881 (PANTHER)	no GO terms	no GO terms
STEC_011318.t1	T family of potassium channels 7	3	P:GO:0071805; F:GO:0005267; C:GO:0016021	P:potassium ion transmembrane transport; F:potassium channel activity; C:integral component of membrane	IPR003280 (PRINTS); G3DSA:1.10.287.70 (GENE3D); IPR013099 (PFAM); mobidb-lite (MOBIDB_LITE); mobidb-lite (MOBIDB_LITE); PTHR11003:SF87 (PANTHER); IPR003280 (PANTHER); SSF81324 (SUPERFAMILY); SSF81324 (SUPERFAMILY)	P:GO:0071805; F:GO:0005267; C:GO:0016020	P:potassium ion transmembrane transport; F:potassium channel activity; C:membrane
STEC_011319.t1	clusterin-associated 1	2	P:GO:0030030; C:GO:0005929	P:cell projection organization; C:cilium	Coil (COILS); IPR019366 (PFAM); mobidb-lite (MOBIDB_LITE); mobidb-lite (MOBIDB_LITE); mobidb-lite (MOBIDB_LITE); mobidb-lite (MOBIDB_LITE); IPR019366 (PANTHER)	no GO terms	no GO terms
STEC_011320.t1	uncharacterized protein LOC118465053	1	C:GO:0016021	C:integral component of membrane	mobidb-lite (MOBIDB_LITE); mobidb-lite (MOBIDB_LITE)	no GO terms	no GO terms
STEC_011320.t2	uncharacterized protein LOC118465053	1	C:GO:0016021	C:integral component of membrane	mobidb-lite (MOBIDB_LITE); mobidb-lite (MOBIDB_LITE)	no GO terms	no GO terms
STEC_011321.t1	phosphatase 1H	4	P:GO:0006470; F:GO:0004722; F:GO:0046872; C:GO:0008287	P:protein dephosphorylation; F:protein serine/threonine phosphatase activity; F:metal ion binding; C:protein serine/threonine phosphatase complex	Coil (COILS); IPR001932 (SMART); IPR036457 (G3DSA:3.60.40.GENE3D); IPR001932 (PFAM); mobidb-lite (MOBIDB_LITE); mobidb-lite (MOBIDB_LITE); mobidb-lite (MOBIDB_LITE); mobidb-lite (MOBIDB_LITE); mobidb-lite (MOBIDB_LITE); mobidb-lite (MOBIDB_LITE); PTHR13832:SF354 (PANTHER); IPR015655 (PANTHER); IPR000222 (PROSITE_PATTERNS); IPR001932 (PROSITE_PROFILES); IPR001932 (CDD); IPR036457 (SUPERFAMILY)	P:GO:0006470; F:GO:0004722; F:GO:0016791; F:GO:0043169	P:protein dephosphorylation; F:protein serine/threonine phosphatase activity; F:phosphatase activity; F:cation binding
STEC_011322.t1	isoform A	1	C:GO:0016020	C:membrane	Coil (COILS); mobidb-lite (MOBIDB_LITE); mobidb-lite (MOBIDB_LITE); mobidb-lite (MOBIDB_LITE); mobidb-lite (MOBIDB_LITE)	no GO terms	no GO terms
STEC_011322.t2	isoform A	1	C:GO:0016020	C:membrane	Coil (COILS); mobidb-lite (MOBIDB_LITE); mobidb-lite (MOBIDB_LITE); mobidb-lite (MOBIDB_LITE); mobidb-lite (MOBIDB_LITE)	no GO terms	no GO terms
STEC_011323.t1	cytosolic endo-beta-N-acetylglucosaminidase	3	P:GO:0008152; F:GO:0033925; C:GO:0005829	P:metabolic process; F:mannosyl-glycoprotein endo-beta-N-acetylglucosaminidase activity; C:cytosol	IPR005201 (PFAM); G3DSA:3.20.20.80 (GENE3D); G3DSA:2.60.120.260 (GENE3D); IPR032979 (PANTHER); PTHR13246:SF1 (PANTHER); cd06547 (CDD)	F:GO:0033925; C:GO:0005737	F:mannosyl-glycoprotein endo-beta-N-acetylglucosaminidase activity; C:cytoplasm
STEC_011324.t1	zinc finger 624-like	2	F:GO:0008270; C:GO:0005634	F:zinc ion binding; C:nucleus	IPR013087 (SMART); IPR012934 (SMART); G3DSA:3.30.160.60 (GENE3D); G3DSA:3.30.160.60 (GENE3D); IPR012934 (PFAM); G3DSA:3.30.160.60 (GENE3D); IPR013087 (PFAM); mobidb-lite (MOBIDB_LITE); mobidb-lite (MOBIDB_LITE); mobidb-lite (MOBIDB_LITE); PTHR24409 (PANTHER); PTHR24409:SF387 (PANTHER); IPR013087 (PROSITE_PATTERNS); IPR013087 (PROSITE_PATTERNS); IPR013087 (PROSITE_PATTERNS); IPR013087 (PROSITE_PAT…	F:GO:0008270; C:GO:0005634	F:zinc ion binding; C:nucleus
STEC_011325.t1	exostosin-2	7	P:GO:0006486; P:GO:0015012; P:GO:0030206; F:GO:0050508; F:GO:0050509; C:GO:0005789; C:GO:0016021	P:protein glycosylation; P:heparan sulfate proteoglycan biosynthetic process; P:chondroitin sulfate biosynthetic process; F:glucuronosyl-N-acetylglucosaminyl-proteoglycan 4-alpha-N-acetylglucosaminyltransferase activity; F:N-acetylglucosaminyl-proteoglycan 4-beta-glucuronosyltransferase activity; C:endoplasmic reticulum membrane; C:integral component of membrane	IPR029044 (G3DSA:3.90.550.GENE3D); IPR015338 (PFAM); IPR040911 (PFAM); IPR004263 (PANTHER); IPR027673 (PTHR11062:PANTHER); IPR029044 (SUPERFAMILY)	P:GO:0006024; P:GO:0006486; P:GO:0015012; F:GO:0015020; F:GO:0016757; C:GO:0016021	P:glycosaminoglycan biosynthetic process; P:protein glycosylation; P:heparan sulfate proteoglycan biosynthetic process; F:glucuronosyltransferase activity; F:glycosyltransferase activity; C:integral component of membrane
STEC_011326.t1	mediator of RNA polymerase II transcription subunit 13-like isoform X2	1	F:GO:0005515	F:protein binding	Coil (COILS); IPR006580 (SMART); IPR000210 (SMART); IPR000210 (PFAM); IPR011333 (G3DSA:3.30.710.GENE3D); mobidb-lite (MOBIDB_LITE); mobidb-lite (MOBIDB_LITE); mobidb-lite (MOBIDB_LITE); mobidb-lite (MOBIDB_LITE); mobidb-lite (MOBIDB_LITE); mobidb-lite (MOBIDB_LITE); mobidb-lite (MOBIDB_LITE); mobidb-lite (MOBIDB_LITE); mobidb-lite (MOBIDB_LITE); mobidb-lite (MOBIDB_LITE); mobidb-lite (MOBIDB_LITE…	F:GO:0005515	F:protein binding
STEC_011327.t1	mediator of RNA polymerase II transcription subunit 13-like isoform X2				IPR013087 (SMART); G3DSA:3.30.160.60 (GENE3D); mobidb-lite (MOBIDB_LITE); mobidb-lite (MOBIDB_LITE); mobidb-lite (MOBIDB_LITE); mobidb-lite (MOBIDB_LITE); mobidb-lite (MOBIDB_LITE); mobidb-lite (MOBIDB_LITE); mobidb-lite (MOBIDB_LITE); mobidb-lite (MOBIDB_LITE); mobidb-lite (MOBIDB_LITE); mobidb-lite (MOBIDB_LITE); mobidb-lite (MOBIDB_LITE); mobidb-lite (MOBIDB_LITE); mobidb-lite (MOBIDB_LITE); m…	no GO terms	no GO terms
STEC_011328.t1	mediator of RNA polymerase II transcription subunit 13-like isoform X2				IPR013087 (SMART); G3DSA:3.30.160.60 (GENE3D); mobidb-lite (MOBIDB_LITE); mobidb-lite (MOBIDB_LITE); mobidb-lite (MOBIDB_LITE); mobidb-lite (MOBIDB_LITE); PTHR23110:SF92 (PANTHER); PTHR23110 (PANTHER); IPR013087 (PROSITE_PATTERNS); IPR013087 (PROSITE_PROFILES); PS51257 (PROSITE_PROFILES); IPR036236 (SUPERFAMILY); SSF81995 (SUPERFAMILY)	no GO terms	no GO terms
STEC_011329.t1	sex determination fruitless-like isoform X8				IPR013087 (SMART); mobidb-lite (MOBIDB_LITE); mobidb-lite (MOBIDB_LITE); mobidb-lite (MOBIDB_LITE); IPR013087 (PROSITE_PATTERNS); IPR013087 (PROSITE_PROFILES); IPR036236 (SUPERFAMILY)	no GO terms	no GO terms
STEC_011330.t1	fruitless male-specific zinc-finger C isoform	1	F:GO:0003677	F:DNA binding	SM00614 (SMART); IPR013087 (PROSITE_PATTERNS)	no GO terms	no GO terms
STEC_011330.t2	sex determination fruitless-like	1	F:GO:0003677	F:DNA binding	IPR013087 (SMART); SM00614 (SMART); mobidb-lite (MOBIDB_LITE); PTHR23110:SF92 (PANTHER); PTHR23110 (PANTHER); IPR013087 (PROSITE_PATTERNS); IPR013087 (PROSITE_PATTERNS); IPR013087 (PROSITE_PROFILES)	no GO terms	no GO terms
STEC_011330.t3	fruitless male-specific zinc-finger C isoform	1	F:GO:0003677	F:DNA binding	SM00614 (SMART); mobidb-lite (MOBIDB_LITE); mobidb-lite (MOBIDB_LITE); mobidb-lite (MOBIDB_LITE); IPR013087 (PROSITE_PATTERNS)	no GO terms	no GO terms
STEC_011331.t1	adenylate cyclase type 9 isoform X1	4	P:GO:0009190; P:GO:0035556; F:GO:0016849; C:GO:0016021	P:cyclic nucleotide biosynthetic process; P:intracellular signal transduction; F:phosphorus-oxygen lyase activity; C:integral component of membrane	IPR001054 (SMART); IPR001054 (PFAM); IPR029787 (G3DSA:3.30.70.GENE3D); mobidb-lite (MOBIDB_LITE); mobidb-lite (MOBIDB_LITE); mobidb-lite (MOBIDB_LITE); mobidb-lite (MOBIDB_LITE); mobidb-lite (MOBIDB_LITE); mobidb-lite (MOBIDB_LITE); mobidb-lite (MOBIDB_LITE); mobidb-lite (MOBIDB_LITE); mobidb-lite (MOBIDB_LITE); mobidb-lite (MOBIDB_LITE); PTHR45627:SF8 (PANTHER); PTHR45627 (PANTHER); IPR018297 (P…	P:GO:0009190; P:GO:0035556; F:GO:0016849	P:cyclic nucleotide biosynthetic process; P:intracellular signal transduction; F:phosphorus-oxygen lyase activity
STEC_011332.t1	fatty acid hydroxylase domain-containing 2	5	P:GO:0008610; P:GO:0055114; F:GO:0005506; F:GO:0016491; C:GO:0016021	P:lipid biosynthetic process; P:obsolete oxidation-reduction process; F:iron ion binding; F:oxidoreductase activity; C:integral component of membrane	Coil (COILS); IPR006694 (PFAM); mobidb-lite (MOBIDB_LITE); PTHR11863:SF26 (PANTHER); PTHR11863 (PANTHER)	P:GO:0008610; F:GO:0005506; F:GO:0016491	P:lipid biosynthetic process; F:iron ion binding; F:oxidoreductase activity
STEC_011333.t1	fatty acid hydroxylase domain-containing 2-like	5	P:GO:0008610; P:GO:0055114; F:GO:0005506; F:GO:0016491; C:GO:0016021	P:lipid biosynthetic process; P:obsolete oxidation-reduction process; F:iron ion binding; F:oxidoreductase activity; C:integral component of membrane	IPR006694 (PFAM); PTHR11863 (PANTHER); PTHR11863:SF26 (PANTHER)	P:GO:0008610; F:GO:0005506; F:GO:0016491	P:lipid biosynthetic process; F:iron ion binding; F:oxidoreductase activity
STEC_011334.t1	integumentary mucin -like	1	C:GO:0016021	C:integral component of membrane	mobidb-lite (MOBIDB_LITE); mobidb-lite (MOBIDB_LITE); mobidb-lite (MOBIDB_LITE)	no GO terms	no GO terms
STEC_011335.t1	anoctamin-4 isoform X3	3	F:GO:0046983; C:GO:0005886; C:GO:0016021	F:protein dimerization activity; C:plasma membrane; C:integral component of membrane	IPR032394 (PFAM); IPR007632 (PFAM); mobidb-lite (MOBIDB_LITE); mobidb-lite (MOBIDB_LITE); mobidb-lite (MOBIDB_LITE); mobidb-lite (MOBIDB_LITE); mobidb-lite (MOBIDB_LITE); PTHR12308:SF31 (PANTHER); IPR007632 (PANTHER)	F:GO:0046983	F:protein dimerization activity
STEC_011336.t1	---NA---				no IPS match	no IPS match	no IPS match
STEC_011337.t1	---NA---				mobidb-lite (MOBIDB_LITE); mobidb-lite (MOBIDB_LITE)	no GO terms	no GO terms
STEC_011338.t1	octopamine receptor Oamb isoform X1	3	P:GO:0007186; F:GO:0004930; C:GO:0016021	P:G protein-coupled receptor signaling pathway; F:G protein-coupled receptor activity; C:integral component of membrane	Coil (COILS); IPR000276 (PRINTS); IPR000276 (SMART); G3DSA:1.20.1070.10 (GENE3D); IPR000276 (PFAM); G3DSA:1.20.1070.10 (GENE3D); mobidb-lite (MOBIDB_LITE); mobidb-lite (MOBIDB_LITE); mobidb-lite (MOBIDB_LITE); mobidb-lite (MOBIDB_LITE); mobidb-lite (MOBIDB_LITE); mobidb-lite (MOBIDB_LITE); PTHR24247 (PANTHER); PTHR24247:SF134 (PANTHER); IPR000276 (PROSITE_PATTERNS); IPR017452 (PROSITE_PROFILES); …	P:GO:0007186; F:GO:0004930; C:GO:0016021	P:G protein-coupled receptor signaling pathway; F:G protein-coupled receptor activity; C:integral component of membrane
STEC_011339.t1	octopamine receptor Oamb-like isoform X1	3	P:GO:0007186; F:GO:0004930; C:GO:0016021	P:G protein-coupled receptor signaling pathway; F:G protein-coupled receptor activity; C:integral component of membrane	IPR000276 (PRINTS); IPR000276 (PFAM); G3DSA:1.20.1070.10 (GENE3D); mobidb-lite (MOBIDB_LITE); mobidb-lite (MOBIDB_LITE); mobidb-lite (MOBIDB_LITE); mobidb-lite (MOBIDB_LITE); PTHR24247:SF134 (PANTHER); PTHR24247 (PANTHER); IPR017452 (PROSITE_PROFILES); SSF81321 (SUPERFAMILY)	P:GO:0007186; F:GO:0004930; C:GO:0016021	P:G protein-coupled receptor signaling pathway; F:G protein-coupled receptor activity; C:integral component of membrane
STEC_011340.t1	---NA---				mobidb-lite (MOBIDB_LITE)	no GO terms	no GO terms
STEC_011341.t1	facilitated trehalose transporter Tret1-like	3	P:GO:0055085; F:GO:0022857; C:GO:0016021	P:transmembrane transport; F:transmembrane transporter activity; C:integral component of membrane	IPR036259 (G3DSA:1.20.1250.GENE3D); IPR005828 (PFAM); PTHR48021:SF34 (PANTHER); PTHR48021 (PANTHER); IPR036259 (SUPERFAMILY)	P:GO:0055085; F:GO:0022857; C:GO:0016021	P:transmembrane transport; F:transmembrane transporter activity; C:integral component of membrane
STEC_011341.t2	facilitated trehalose transporter Tret1-like	3	P:GO:0055085; F:GO:0022857; C:GO:0016021	P:transmembrane transport; F:transmembrane transporter activity; C:integral component of membrane	IPR036259 (G3DSA:1.20.1250.GENE3D); IPR005828 (PFAM); PTHR48021 (PANTHER); PTHR48021:SF34 (PANTHER); IPR036259 (SUPERFAMILY)	P:GO:0055085; F:GO:0022857; C:GO:0016021	P:transmembrane transport; F:transmembrane transporter activity; C:integral component of membrane
STEC_011342.t1	ras-related Rab-39B-like	3	F:GO:0003924; F:GO:0005515; F:GO:0005525	F:GTPase activity; F:protein binding; F:GTP binding	PR00449 (PRINTS); IPR013087 (SMART); SM00176 (SMART); IPR001806 (SMART); SM00175 (SMART); SM00173 (SMART); IPR000210 (SMART); IPR000210 (PFAM); G3DSA:3.30.160.60 (GENE3D); IPR001806 (PFAM); IPR013087 (PFAM); IPR005225 (TIGRFAM); IPR011333 (G3DSA:3.30.710.GENE3D); IPR027417 (G3DSA:3.40.50.GENE3D); PTHR47979 (PANTHER); PTHR47979:SF53 (PANTHER); IPR013087 (PROSITE_PATTERNS); IPR013087 (PROSITE_PATTE…	F:GO:0003924; F:GO:0005515; F:GO:0005525	F:GTPase activity; F:protein binding; F:GTP binding
STEC_011343.t1	caspase Dronc	8	P:GO:0006508; P:GO:0030431; P:GO:0032222; P:GO:0048511; P:GO:1903818; F:GO:0004197; C:GO:0005886; C:GO:0031225	P:proteolysis; P:sleep; P:regulation of synaptic transmission, cholinergic; P:rhythmic process; P:positive regulation of voltage-gated potassium channel activity; F:cysteine-type endopeptidase activity; C:plasma membrane; C:anchored component of membrane	IPR015917 (PRINTS); IPR015917 (SMART); IPR031424 (PFAM); PF00656 (PFAM); G3DSA:3.40.50.1460 (GENE3D); PTHR33562:SF22 (PANTHER); PTHR33562 (PANTHER); IPR001309 (PROSITE_PROFILES); IPR002138 (PROSITE_PROFILES); IPR029030 (SUPERFAMILY)	P:GO:0006508; P:GO:0030431; P:GO:0032222; P:GO:1903818; F:GO:0004197; F:GO:0008234	P:proteolysis; P:sleep; P:regulation of synaptic transmission, cholinergic; P:positive regulation of voltage-gated potassium channel activity; F:cysteine-type endopeptidase activity; F:cysteine-type peptidase activity
STEC_011344.t1	probable methylthioribulose-1-phosphate dehydratase isoform X1	5	P:GO:0019284; P:GO:0019509; F:GO:0008270; F:GO:0046570; C:GO:0005737	P:L-methionine salvage from S-adenosylmethionine; P:L-methionine salvage from methylthioadenosine; F:zinc ion binding; F:methylthioribulose 1-phosphate dehydratase activity; C:cytoplasm	IPR001303 (SMART); IPR001303 (PFAM); IPR017714 (TIGRFAM); IPR036409 (G3DSA:3.40.225.GENE3D); IPR017714 (PANTHER); IPR027514 (HAMAP); IPR036409 (SUPERFAMILY)	P:GO:0019509; F:GO:0046872; C:GO:0005737	P:L-methionine salvage from methylthioadenosine; F:metal ion binding; C:cytoplasm
STEC_011345.t1	contactin isoform X1	4	P:GO:0007155; P:GO:0007411; F:GO:0005515; C:GO:0005886	P:cell adhesion; P:axon guidance; F:protein binding; C:plasma membrane	IPR003599 (SMART); IPR003961 (SMART); IPR003598 (SMART); IPR013783 (G3DSA:2.60.40.GENE3D); IPR013783 (G3DSA:2.60.40.GENE3D); IPR013783 (G3DSA:2.60.40.GENE3D); IPR013783 (G3DSA:2.60.40.GENE3D); IPR003961 (PFAM); PF13927 (PFAM); IPR013783 (G3DSA:2.60.40.GENE3D); IPR013783 (G3DSA:2.60.40.GENE3D); IPR013783 (G3DSA:2.60.40.GENE3D); IPR013783 (G3DSA:2.60.40.GENE3D); IPR013783 (G3DSA:2.60.40.GENE3D); IP…	P:GO:0007155; P:GO:0007411; F:GO:0005515; C:GO:0005886	P:cell adhesion; P:axon guidance; F:protein binding; C:plasma membrane
STEC_011345.t2	contactin isoform X1	4	P:GO:0007155; P:GO:0007411; F:GO:0005515; C:GO:0005886	P:cell adhesion; P:axon guidance; F:protein binding; C:plasma membrane	IPR003599 (SMART); IPR003598 (SMART); IPR001304 (SMART); IPR003961 (SMART); IPR003961 (PFAM); IPR013783 (G3DSA:2.60.40.GENE3D); IPR013783 (G3DSA:2.60.40.GENE3D); IPR013783 (G3DSA:2.60.40.GENE3D); PF13927 (PFAM); IPR013783 (G3DSA:2.60.40.GENE3D); IPR013783 (G3DSA:2.60.40.GENE3D); IPR013098 (PFAM); IPR001304 (PFAM); IPR013783 (G3DSA:2.60.40.GENE3D); IPR013783 (G3DSA:2.60.40.GENE3D); IPR013783 (G3DS…	P:GO:0007155; P:GO:0007411; F:GO:0005515; C:GO:0005886	P:cell adhesion; P:axon guidance; F:protein binding; C:plasma membrane
STEC_011346.t1	GATOR complex NPRL2	10	P:GO:0007293; P:GO:0010898; P:GO:0034198; P:GO:0045792; P:GO:0051729; P:GO:1904262; P:GO:1904766; C:GO:0005634; C:GO:0035859; C:GO:0044754	P:germarium-derived egg chamber formation; P:positive regulation of triglyceride catabolic process; P:cellular response to amino acid starvation; P:negative regulation of cell size; P:germline cell cycle switching, mitotic to meiotic cell cycle; P:negative regulation of TORC1 signaling; P:negative regulation of macroautophagy by TORC1 signaling; C:nucleus; C:Seh1-associated complex; C:autolysosome	IPR009348 (PFAM); IPR009348 (PANTHER)	no GO terms	no GO terms
STEC_011347.t1	gone early-like	3	P:GO:0006508; F:GO:0004222; C:GO:0016021	P:proteolysis; F:metalloendopeptidase activity; C:integral component of membrane	mobidb-lite (MOBIDB_LITE); IPR000718 (PROSITE_PROFILES)	P:GO:0006508; F:GO:0004222	P:proteolysis; F:metalloendopeptidase activity
STEC_011348.t1	fibroin heavy chain-like				IPR004145 (SMART); IPR004145 (PFAM); PTHR31927:SF15 (PANTHER); PTHR31927 (PANTHER)	no GO terms	no GO terms
STEC_011349.t1	fibroin heavy chain-like				IPR004145 (SMART); IPR004145 (PFAM); PTHR31927:SF15 (PANTHER); PTHR31927 (PANTHER)	no GO terms	no GO terms
STEC_011350.t1	fibroin heavy chain-like				IPR004145 (SMART); IPR004145 (PFAM); PTHR31927:SF15 (PANTHER); PTHR31927 (PANTHER)	no GO terms	no GO terms
STEC_011351.t1	gone early	3	P:GO:0006508; F:GO:0004222; C:GO:0005886	P:proteolysis; F:metalloendopeptidase activity; C:plasma membrane	IPR008753 (PFAM); IPR042089 (G3DSA:1.10.1380.GENE3D); IPR024079 (G3DSA:3.40.390.GENE3D); mobidb-lite (MOBIDB_LITE); mobidb-lite (MOBIDB_LITE); IPR000718 (PANTHER); PTHR11733:SF216 (PANTHER); IPR000718 (PROSITE_PROFILES); SSF55486 (SUPERFAMILY); SSF55486 (SUPERFAMILY)	P:GO:0006508; F:GO:0004222; F:GO:0008237	P:proteolysis; F:metalloendopeptidase activity; F:metallopeptidase activity
STEC_011352.t1	chitinase 3	4	P:GO:0005975; F:GO:0004553; F:GO:0008061; C:GO:0016021	P:carbohydrate metabolic process; F:hydrolase activity, hydrolyzing O-glycosyl compounds; F:chitin binding; C:integral component of membrane	IPR011583 (SMART); IPR001223 (PFAM); G3DSA:3.20.20.80 (GENE3D); IPR029070 (G3DSA:3.10.50.GENE3D); PTHR11177:SF324 (PANTHER); PTHR11177 (PANTHER); IPR001579 (PROSITE_PATTERNS); IPR001223 (PROSITE_PROFILES); IPR029070 (SUPERFAMILY); IPR017853 (SUPERFAMILY)	P:GO:0005975; F:GO:0004553; F:GO:0008061	P:carbohydrate metabolic process; F:hydrolase activity, hydrolyzing O-glycosyl compounds; F:chitin binding
STEC_011353.t1	sorting nexin-25	2	F:GO:0035091; C:GO:0016020	F:phosphatidylinositol binding; C:membrane	Coil (COILS); Coil (COILS); IPR016137 (SMART); IPR003114 (SMART); IPR001683 (SMART); IPR016137 (PFAM); IPR013937 (PFAM); IPR003114 (PFAM); IPR044926 (G3DSA:1.10.167.GENE3D); IPR001683 (PFAM); IPR036871 (G3DSA:3.30.1520.GENE3D); mobidb-lite (MOBIDB_LITE); mobidb-lite (MOBIDB_LITE); mobidb-lite (MOBIDB_LITE); mobidb-lite (MOBIDB_LITE); mobidb-lite (MOBIDB_LITE); IPR034908 (PTHR22775:PANTHER); PTHR2…	F:GO:0035091	F:phosphatidylinositol binding
STEC_011354.t1	osteopetrosis-associated transmembrane 1	1	C:GO:0016021	C:integral component of membrane	IPR019172 (PFAM); mobidb-lite (MOBIDB_LITE); mobidb-lite (MOBIDB_LITE); IPR019172 (PANTHER)	no GO terms	no GO terms
STEC_011355.t1	uveal autoantigen with coiled-coil domains and ankyrin repeats -like isoform X2				Coil (COILS); mobidb-lite (MOBIDB_LITE)	no GO terms	no GO terms
STEC_011356.t1	carboxypeptidase B-like	3	P:GO:0006508; F:GO:0004181; F:GO:0008270	P:proteolysis; F:metallocarboxypeptidase activity; F:zinc ion binding	IPR000834 (PRINTS); IPR000834 (SMART); IPR003146 (PFAM); IPR000834 (PFAM); G3DSA:3.40.630.10 (GENE3D); IPR036990 (G3DSA:3.30.70.GENE3D); PTHR11705:SF86 (PANTHER); PTHR11705 (PANTHER); cd03860 (CDD); SSF54897 (SUPERFAMILY); SSF53187 (SUPERFAMILY)	P:GO:0006508; F:GO:0004181; F:GO:0008270	P:proteolysis; F:metallocarboxypeptidase activity; F:zinc ion binding
STEC_011357.t1	centrosomal of 162 kDa isoform X2	3	P:GO:0030030; C:GO:0005814; C:GO:0005874	P:cell projection organization; C:centriole; C:microtubule	Coil (COILS); Coil (COILS); Coil (COILS); Coil (COILS); G3DSA:1.10.287.1490 (GENE3D); mobidb-lite (MOBIDB_LITE); mobidb-lite (MOBIDB_LITE); mobidb-lite (MOBIDB_LITE); mobidb-lite (MOBIDB_LITE); mobidb-lite (MOBIDB_LITE); mobidb-lite (MOBIDB_LITE); mobidb-lite (MOBIDB_LITE); IPR038774 (PANTHER)	no GO terms	no GO terms
STEC_011358.t1	inhibitor of growth 3 isoform X1	3	P:GO:0006325; F:GO:0046872; C:GO:0005634	P:chromatin organization; F:metal ion binding; C:nucleus	Coil (COILS); IPR024610 (SMART); IPR001965 (SMART); G3DSA:6.10.140.1740 (GENE3D); IPR024610 (PFAM); IPR013083 (G3DSA:3.30.40.GENE3D); mobidb-lite (MOBIDB_LITE); mobidb-lite (MOBIDB_LITE); mobidb-lite (MOBIDB_LITE); mobidb-lite (MOBIDB_LITE); mobidb-lite (MOBIDB_LITE); mobidb-lite (MOBIDB_LITE); IPR038004 (PTHR10333:PANTHER); IPR028651 (PANTHER); IPR038004 (PTHR10333:PANTHER); IPR028651 (PANTHER);…	no GO terms	no GO terms
STEC_011358.t2	inhibitor of growth 3 isoform X1	3	P:GO:0006325; F:GO:0046872; C:GO:0005634	P:chromatin organization; F:metal ion binding; C:nucleus	Coil (COILS); IPR024610 (SMART); IPR001965 (SMART); IPR013083 (G3DSA:3.30.40.GENE3D); IPR024610 (PFAM); G3DSA:6.10.140.1740 (GENE3D); mobidb-lite (MOBIDB_LITE); mobidb-lite (MOBIDB_LITE); mobidb-lite (MOBIDB_LITE); mobidb-lite (MOBIDB_LITE); mobidb-lite (MOBIDB_LITE); mobidb-lite (MOBIDB_LITE); mobidb-lite (MOBIDB_LITE); IPR028651 (PANTHER); IPR038004 (PTHR10333:PANTHER); IPR019786 (PROSITE_PATTE…	no GO terms	no GO terms
STEC_011359.t1	glutamate receptor-interacting 1	1	F:GO:0005515	F:protein binding	IPR001478 (SMART); IPR001478 (PFAM); IPR036034 (G3DSA:2.30.42.GENE3D); IPR036034 (G3DSA:2.30.42.GENE3D); IPR036034 (G3DSA:2.30.42.GENE3D); IPR036034 (G3DSA:2.30.42.GENE3D); IPR036034 (G3DSA:2.30.42.GENE3D); mobidb-lite (MOBIDB_LITE); mobidb-lite (MOBIDB_LITE); mobidb-lite (MOBIDB_LITE); mobidb-lite (MOBIDB_LITE); mobidb-lite (MOBIDB_LITE); mobidb-lite (MOBIDB_LITE); mobidb-lite (MOBIDB_LITE); mob…	F:GO:0005515	F:protein binding
STEC_011360.t1	pancreatic triacylglycerol lipase-like	5	P:GO:0016042; P:GO:0046486; F:GO:0004806; F:GO:0046872; C:GO:0005576	P:lipid catabolic process; P:glycerolipid metabolic process; F:triglyceride lipase activity; F:metal ion binding; C:extracellular region	IPR000734 (PRINTS); IPR002331 (PRINTS); IPR013818 (PFAM); IPR029058 (G3DSA:3.40.50.GENE3D); PTHR11610:SF160 (PANTHER); IPR000734 (PANTHER); IPR000734 (PANTHER); PTHR11610:SF160 (PANTHER); IPR033906 (CDD); IPR033906 (CDD); IPR029058 (SUPERFAMILY); IPR029058 (SUPERFAMILY)	P:GO:0006629; F:GO:0004806	P:lipid metabolic process; F:triglyceride lipase activity
STEC_011361.t1	slow termination of phototransduction	1	P:GO:0035556	P:intracellular signal transduction	IPR001496 (SMART); IPR001496 (PFAM); G3DSA:1.10.750.20 (GENE3D); IPR039147 (PANTHER); IPR001496 (PROSITE_PROFILES); cd03587 (CDD); IPR036036 (SUPERFAMILY)	P:GO:0035556	P:intracellular signal transduction
STEC_011362.t1	guanylate cyclase soluble subunit beta-1 isoform X1	8	P:GO:0006144; P:GO:0006182; P:GO:0035556; P:GO:0046039; F:GO:0004383; F:GO:0005525; F:GO:0020037; C:GO:0005737	P:purine nucleobase metabolic process; P:cGMP biosynthetic process; P:intracellular signal transduction; P:GTP metabolic process; F:guanylate cyclase activity; F:GTP binding; F:heme binding; C:cytoplasm	Coil (COILS); IPR001054 (SMART); IPR001054 (PFAM); IPR011644 (PFAM); IPR038158 (G3DSA:3.90.1520.GENE3D); IPR042463 (G3DSA:3.30.450.GENE3D); G3DSA:6.10.250.780 (GENE3D); IPR029787 (G3DSA:3.30.70.GENE3D); IPR011645 (PFAM); mobidb-lite (MOBIDB_LITE); mobidb-lite (MOBIDB_LITE); mobidb-lite (MOBIDB_LITE); mobidb-lite (MOBIDB_LITE); mobidb-lite (MOBIDB_LITE); PTHR45655 (PANTHER); PTHR45655:SF2 (PANTHER…	P:GO:0006182; P:GO:0009190; P:GO:0035556; F:GO:0004383; F:GO:0016849; F:GO:0020037	P:cGMP biosynthetic process; P:cyclic nucleotide biosynthetic process; P:intracellular signal transduction; F:guanylate cyclase activity; F:phosphorus-oxygen lyase activity; F:heme binding
STEC_011363.t1	potassium voltage-gated channel Shaker isoform X1				no IPS match	no IPS match	no IPS match
STEC_011364.t1	homeobox prospero-like	13	P:GO:0006811; P:GO:0006813; P:GO:0034765; P:GO:0051260; P:GO:0055085; P:GO:0071805; F:GO:0005216; F:GO:0005244; F:GO:0005249; F:GO:0005267; C:GO:0008076; C:GO:0016020; C:GO:0016021	P:ion transport; P:potassium ion transport; P:regulation of ion transmembrane transport; P:protein homooligomerization; P:transmembrane transport; P:potassium ion transmembrane transport; F:ion channel activity; F:voltage-gated ion channel activity; F:voltage-gated potassium channel activity; F:potassium channel activity; C:voltage-gated potassium channel complex; C:membrane; C:integral component…	mobidb-lite (MOBIDB_LITE); mobidb-lite (MOBIDB_LITE); mobidb-lite (MOBIDB_LITE); mobidb-lite (MOBIDB_LITE); mobidb-lite (MOBIDB_LITE); PTHR10019 (PANTHER); PTHR10019:SF12 (PANTHER)	no GO terms	no GO terms
STEC_011364.t2	homeobox prospero-like	13	P:GO:0006811; P:GO:0006813; P:GO:0034765; P:GO:0051260; P:GO:0055085; P:GO:0071805; F:GO:0005216; F:GO:0005244; F:GO:0005249; F:GO:0005267; C:GO:0008076; C:GO:0016020; C:GO:0016021	P:ion transport; P:potassium ion transport; P:regulation of ion transmembrane transport; P:protein homooligomerization; P:transmembrane transport; P:potassium ion transmembrane transport; F:ion channel activity; F:voltage-gated ion channel activity; F:voltage-gated potassium channel activity; F:potassium channel activity; C:voltage-gated potassium channel complex; C:membrane; C:integral component…	mobidb-lite (MOBIDB_LITE); mobidb-lite (MOBIDB_LITE); mobidb-lite (MOBIDB_LITE); mobidb-lite (MOBIDB_LITE); mobidb-lite (MOBIDB_LITE); PTHR10019:SF12 (PANTHER); PTHR10019 (PANTHER); PTHR10019 (PANTHER)	no GO terms	no GO terms
STEC_011365.t1	potassium voltage-gated channel Shaker isoform X3	6	P:GO:0034765; P:GO:0051260; P:GO:0071805; F:GO:0005249; F:GO:0005515; C:GO:0008076	P:regulation of ion transmembrane transport; P:protein homooligomerization; P:potassium ion transmembrane transport; F:voltage-gated potassium channel activity; F:protein binding; C:voltage-gated potassium channel complex	Coil (COILS); IPR003972 (PRINTS); IPR003968 (PRINTS); PR00169 (PRINTS); IPR000210 (SMART); G3DSA:1.10.287.70 (GENE3D); IPR011333 (G3DSA:3.30.710.GENE3D); IPR003131 (PFAM); IPR005821 (PFAM); IPR027359 (G3DSA:1.20.120.GENE3D); mobidb-lite (MOBIDB_LITE); mobidb-lite (MOBIDB_LITE); mobidb-lite (MOBIDB_LITE); IPR028325 (PANTHER); PTHR11537:SF255 (PANTHER); IPR028325 (PANTHER); PTHR11537:SF255 (PANTHER…	P:GO:0006811; P:GO:0006813; P:GO:0051260; P:GO:0055085; F:GO:0005216; F:GO:0005249; F:GO:0005515; C:GO:0008076; C:GO:0016020	P:ion transport; P:potassium ion transport; P:protein homooligomerization; P:transmembrane transport; F:ion channel activity; F:voltage-gated potassium channel activity; F:protein binding; C:voltage-gated potassium channel complex; C:membrane
STEC_011366.t1	---NA---				mobidb-lite (MOBIDB_LITE)	no GO terms	no GO terms
STEC_011367.t1	disks large 1 tumor suppressor isoform X1	1	F:GO:0005515	F:protein binding	Coil (COILS); IPR008145 (SMART); IPR001478 (SMART); IPR004172 (SMART); IPR001452 (SMART); IPR036034 (G3DSA:2.30.42.GENE3D); IPR001452 (PFAM); G3DSA:3.30.63.10 (GENE3D); G3DSA:2.30.30.40 (GENE3D); IPR036034 (G3DSA:2.30.42.GENE3D); IPR016313 (PIRSF); IPR001478 (PFAM); G3DSA:1.10.287.470 (GENE3D); IPR008145 (PFAM); G3DSA:2.30.30.40 (GENE3D); IPR036034 (G3DSA:2.30.42.GENE3D); IPR027417 (G3DSA:3.40.50…	F:GO:0005515	F:protein binding
STEC_011368.t1	uncharacterized protein LOC118513329 isoform X1	1	C:GO:0016020	C:membrane	PTHR12459:SF16 (PANTHER); IPR026749 (PANTHER)	no GO terms	no GO terms
STEC_011369.t1	lysoplasmalogenase TMEM86A isoform X1	1	C:GO:0016021	C:integral component of membrane	IPR012506 (PFAM); PTHR31885:SF6 (PANTHER); IPR012506 (PANTHER)	C:GO:0016021	C:integral component of membrane
STEC_011370.t1	mitochondrial ornithine transporter 1	1	C:GO:0016021	C:integral component of membrane	IPR023395 (G3DSA:1.50.40.GENE3D); IPR018108 (PFAM); PTHR45624 (PANTHER); PTHR45624:SF11 (PANTHER); IPR018108 (PROSITE_PROFILES); IPR018108 (PROSITE_PROFILES); IPR018108 (PROSITE_PROFILES); IPR023395 (SUPERFAMILY)	no GO terms	no GO terms
STEC_011371.t1	LOW QUALITY PROTEIN: uncharacterized protein LOC118468652	2	F:GO:0005515; C:GO:0005634	F:protein binding; C:nucleus	Coil (COILS); Coil (COILS); Coil (COILS); Coil (COILS); Coil (COILS); IPR013087 (SMART); G3DSA:3.30.160.60 (GENE3D); G3DSA:3.30.160.60 (GENE3D); G3DSA:2.170.270.10 (GENE3D); G3DSA:3.30.160.60 (GENE3D); G3DSA:3.30.160.60 (GENE3D); mobidb-lite (MOBIDB_LITE); mobidb-lite (MOBIDB_LITE); mobidb-lite (MOBIDB_LITE); mobidb-lite (MOBIDB_LITE); mobidb-lite (MOBIDB_LITE); mobidb-lite (MOBIDB_LITE); mobidb-…	F:GO:0005515	F:protein binding
STEC_011371.t2	LOW QUALITY PROTEIN: uncharacterized protein LOC118468652	2	F:GO:0005515; C:GO:0005634	F:protein binding; C:nucleus	Coil (COILS); Coil (COILS); Coil (COILS); Coil (COILS); Coil (COILS); IPR013087 (SMART); G3DSA:2.170.270.10 (GENE3D); G3DSA:3.30.160.60 (GENE3D); G3DSA:3.30.160.60 (GENE3D); G3DSA:3.30.160.60 (GENE3D); G3DSA:3.30.160.60 (GENE3D); mobidb-lite (MOBIDB_LITE); mobidb-lite (MOBIDB_LITE); mobidb-lite (MOBIDB_LITE); mobidb-lite (MOBIDB_LITE); mobidb-lite (MOBIDB_LITE); mobidb-lite (MOBIDB_LITE); mobidb-…	F:GO:0005515	F:protein binding
STEC_011372.t1	serine-rich adhesin for platelets	1	F:GO:0005515	F:protein binding	Coil (COILS); IPR006020 (SMART); IPR001478 (SMART); IPR036034 (G3DSA:2.30.42.GENE3D); IPR006020 (PFAM); IPR001478 (PFAM); IPR036034 (G3DSA:2.30.42.GENE3D); IPR011993 (G3DSA:2.30.29.GENE3D); mobidb-lite (MOBIDB_LITE); mobidb-lite (MOBIDB_LITE); mobidb-lite (MOBIDB_LITE); mobidb-lite (MOBIDB_LITE); mobidb-lite (MOBIDB_LITE); mobidb-lite (MOBIDB_LITE); mobidb-lite (MOBIDB_LITE); mobidb-lite (MOBIDB_…	F:GO:0005515	F:protein binding
STEC_011373.t1	amyloid-beta A4 precursor -binding family A member 2-like isoform X2	1	F:GO:0005515	F:protein binding	IPR006020 (SMART); IPR001478 (SMART); IPR036034 (G3DSA:2.30.42.GENE3D); IPR011993 (G3DSA:2.30.29.GENE3D); IPR036034 (G3DSA:2.30.42.GENE3D); IPR001478 (PFAM); IPR006020 (PFAM); mobidb-lite (MOBIDB_LITE); mobidb-lite (MOBIDB_LITE); mobidb-lite (MOBIDB_LITE); mobidb-lite (MOBIDB_LITE); mobidb-lite (MOBIDB_LITE); mobidb-lite (MOBIDB_LITE); mobidb-lite (MOBIDB_LITE); mobidb-lite (MOBIDB_LITE); PTHR123…	F:GO:0005515	F:protein binding
STEC_011374.t1	alpha- kinase 1	3	P:GO:0005975; F:GO:0004649; F:GO:0016787	P:carbohydrate metabolic process; F:poly(ADP-ribose) glycohydrolase activity; F:hydrolase activity	Coil (COILS); Coil (COILS); Coil (COILS); Coil (COILS); IPR018862 (PFAM); mobidb-lite (MOBIDB_LITE); mobidb-lite (MOBIDB_LITE); mobidb-lite (MOBIDB_LITE); mobidb-lite (MOBIDB_LITE); mobidb-lite (MOBIDB_LITE); mobidb-lite (MOBIDB_LITE); mobidb-lite (MOBIDB_LITE); mobidb-lite (MOBIDB_LITE); mobidb-lite (MOBIDB_LITE); mobidb-lite (MOBIDB_LITE); mobidb-lite (MOBIDB_LITE); mobidb-lite (MOBIDB_LITE); m…	no GO terms	no GO terms
STEC_011375.t1	complex I assembly factor mitochondrial	3	P:GO:0055114; F:GO:0016627; F:GO:0050660	P:obsolete oxidation-reduction process; F:oxidoreductase activity, acting on the CH-CH group of donors; F:flavin adenine dinucleotide binding	IPR013786 (PFAM); IPR006091 (PFAM); IPR009075 (PFAM); G3DSA:2.40.110.10 (GENE3D); G3DSA:1.20.140.10 (GENE3D); G3DSA:1.20.140.10 (GENE3D); IPR037069 (G3DSA:1.10.540.GENE3D); PTHR43884 (PANTHER); PTHR43884:SF9 (PANTHER); IPR036250 (SUPERFAMILY); IPR009100 (SUPERFAMILY)	F:GO:0016627; F:GO:0050660	F:oxidoreductase activity, acting on the CH-CH group of donors; F:flavin adenine dinucleotide binding
STEC_011376.t1	#NAME?	3	P:GO:0006479; P:GO:0046500; F:GO:0004719	P:protein methylation; P:S-adenosylmethionine metabolic process; F:protein-L-isoaspartate (D-aspartate) O-methyltransferase activity	PF01135 (PFAM); G3DSA:3.40.50.150 (GENE3D); IPR000682 (TIGRFAM); IPR000682 (PANTHER); PTHR11579:SF19 (PANTHER); cd02440 (CDD); IPR029063 (SUPERFAMILY)	P:GO:0006464; F:GO:0004719	P:cellular protein modification process; F:protein-L-isoaspartate (D-aspartate) O-methyltransferase activity
STEC_011377.t1	transmembrane 47 isoform X1	1	C:GO:0016021	C:integral component of membrane	IPR004031 (PFAM); G3DSA:1.20.140.150 (GENE3D); PTHR14399:SF5 (PANTHER); IPR015664 (PANTHER)	C:GO:0016021	C:integral component of membrane
STEC_011378.t1	isoform B	2	F:GO:0005515; C:GO:0016021	F:protein binding; C:integral component of membrane	Coil (COILS); IPR003598 (SMART); IPR000483 (SMART); IPR003591 (SMART); IPR003599 (SMART); IPR001611 (PFAM); IPR013098 (PFAM); IPR032675 (G3DSA:3.80.10.GENE3D); IPR032675 (G3DSA:3.80.10.GENE3D); IPR013783 (G3DSA:2.60.40.GENE3D); mobidb-lite (MOBIDB_LITE); mobidb-lite (MOBIDB_LITE); mobidb-lite (MOBIDB_LITE); mobidb-lite (MOBIDB_LITE); mobidb-lite (MOBIDB_LITE); PTHR24366:SF87 (PANTHER); PTHR24366 …	F:GO:0005515	F:protein binding
STEC_011379.t1	probable glyco hormone G- coupled receptor	3	P:GO:0007186; F:GO:0004930; C:GO:0016021	P:G protein-coupled receptor signaling pathway; F:G protein-coupled receptor activity; C:integral component of membrane	IPR000276 (PRINTS); IPR000276 (SMART); IPR000276 (PFAM); G3DSA:1.20.1070.10 (GENE3D); PTHR24246 (PANTHER); PTHR24246:SF50 (PANTHER); IPR000276 (PROSITE_PATTERNS); IPR017452 (PROSITE_PROFILES); SSF81321 (SUPERFAMILY)	P:GO:0007186; F:GO:0004930; C:GO:0016021	P:G protein-coupled receptor signaling pathway; F:G protein-coupled receptor activity; C:integral component of membrane
STEC_011379.t2	probable glyco hormone G- coupled receptor	3	P:GO:0007186; F:GO:0004930; C:GO:0016021	P:G protein-coupled receptor signaling pathway; F:G protein-coupled receptor activity; C:integral component of membrane	IPR000276 (PRINTS); IPR000276 (SMART); IPR000276 (PFAM); G3DSA:1.20.1070.10 (GENE3D); PTHR24246 (PANTHER); PTHR24246:SF50 (PANTHER); IPR000276 (PROSITE_PATTERNS); IPR017452 (PROSITE_PROFILES); SSF81321 (SUPERFAMILY)	P:GO:0007186; F:GO:0004930; C:GO:0016021	P:G protein-coupled receptor signaling pathway; F:G protein-coupled receptor activity; C:integral component of membrane
STEC_011380.t1	U3 small nucleolar RNA-interacting 2	4	P:GO:0006364; F:GO:0005515; F:GO:0034511; C:GO:0005634	P:rRNA processing; F:protein binding; F:U3 snoRNA binding; C:nucleus	IPR020472 (PRINTS); IPR001680 (SMART); IPR015943 (G3DSA:2.130.10.GENE3D); IPR001680 (PFAM); mobidb-lite (MOBIDB_LITE); mobidb-lite (MOBIDB_LITE); IPR039241 (PANTHER); PTHR19865:SF0 (PANTHER); IPR001680 (PROSITE_PROFILES); IPR001680 (PROSITE_PROFILES); PS50294 (PROSITE_PROFILES); IPR001680 (PROSITE_PROFILES); PS50294 (PROSITE_PROFILES); PS50294 (PROSITE_PROFILES); cd00200 (CDD); IPR036322 (SUPERFA…	P:GO:0006364; F:GO:0005515; F:GO:0034511	P:rRNA processing; F:protein binding; F:U3 snoRNA binding
STEC_011381.t1	interferon-related developmental regulator 2				Coil (COILS); IPR011989 (G3DSA:1.25.10.GENE3D); IPR006921 (PFAM); IPR007701 (PFAM); mobidb-lite (MOBIDB_LITE); mobidb-lite (MOBIDB_LITE); mobidb-lite (MOBIDB_LITE); IPR039777 (PANTHER); IPR016024 (SUPERFAMILY)	no GO terms	no GO terms
STEC_011382.t1	mab-21	1	C:GO:0005634	C:nucleus	IPR024810 (SMART); G3DSA:3.30.460.90 (GENE3D); IPR024810 (PFAM); G3DSA:1.10.1410.40 (GENE3D); PTHR10656 (PANTHER); PTHR10656:SF65 (PANTHER)	no GO terms	no GO terms
STEC_011383.t1	uncharacterized protein LOC118464326	4	P:GO:0016042; P:GO:0046486; F:GO:0004806; C:GO:0005576	P:lipid catabolic process; P:glycerolipid metabolic process; F:triglyceride lipase activity; C:extracellular region	IPR000734 (PRINTS); IPR029058 (G3DSA:3.40.50.GENE3D); IPR013818 (PFAM); mobidb-lite (MOBIDB_LITE); mobidb-lite (MOBIDB_LITE); mobidb-lite (MOBIDB_LITE); mobidb-lite (MOBIDB_LITE); IPR000734 (PANTHER); PTHR11610:SF102 (PANTHER); IPR033906 (CDD); IPR029058 (SUPERFAMILY)	P:GO:0006629; F:GO:0004806	P:lipid metabolic process; F:triglyceride lipase activity
STEC_011384.t1	methionyl-tRNA mitochondrial	5	P:GO:0006413; P:GO:0006555; P:GO:0046653; P:GO:0071951; F:GO:0004479	P:translational initiation; P:methionine metabolic process; P:tetrahydrofolate metabolic process; P:conversion of methionyl-tRNA to N-formyl-methionyl-tRNA; F:methionyl-tRNA formyltransferase activity	IPR002376 (PFAM); G3DSA:3.40.50.12230 (GENE3D); PTHR11138 (PANTHER); PTHR11138:SF0 (PANTHER); IPR041711 (CDD); IPR036477 (SUPERFAMILY)	P:GO:0009058; F:GO:0016742	P:biosynthetic process; F:hydroxymethyl-, formyl- and related transferase activity
STEC_011385.t1	probable 4-coumarate-- ligase 1	1	F:GO:0016874	F:ligase activity	IPR042099 (G3DSA:3.40.50.GENE3D); IPR025110 (PFAM); G3DSA:3.30.300.30 (GENE3D); IPR000873 (PFAM); PTHR24096:SF353 (PANTHER); PTHR24096 (PANTHER); IPR020845 (PROSITE_PATTERNS); SSF56801 (SUPERFAMILY)	no GO terms	no GO terms
STEC_011386.t1	40S ribosomal S14a	7	P:GO:0000028; P:GO:0000462; P:GO:0006412; F:GO:0003735; F:GO:0048027; F:GO:0070181; C:GO:0005840	P:ribosomal small subunit assembly; P:maturation of SSU-rRNA from tricistronic rRNA transcript (SSU-rRNA, 5.8S rRNA, LSU-rRNA); P:translation; F:structural constituent of ribosome; F:mRNA 5'-UTR binding; F:small ribosomal subunit rRNA binding; C:ribosome	IPR001971 (PIRSF); IPR036967 (G3DSA:3.30.420.GENE3D); IPR001971 (PFAM); mobidb-lite (MOBIDB_LITE); PTHR11759:SF37 (PANTHER); IPR001971 (PANTHER); IPR018102 (PROSITE_PATTERNS); IPR001971 (HAMAP); SSF53137 (SUPERFAMILY)	P:GO:0006412; F:GO:0003735; C:GO:0005840	P:translation; F:structural constituent of ribosome; C:ribosome
STEC_011387.t1	40S ribosomal S30	5	P:GO:0006412; P:GO:0042254; F:GO:0003735; F:GO:0005515; C:GO:0005840	P:translation; P:ribosome biogenesis; F:structural constituent of ribosome; F:protein binding; C:ribosome	G3DSA:3.10.20.90 (GENE3D); IPR006846 (PFAM); mobidb-lite (MOBIDB_LITE); mobidb-lite (MOBIDB_LITE); PTHR12650:SF30 (PANTHER); PTHR12650 (PANTHER); IPR000626 (PROSITE_PROFILES); IPR029071 (SUPERFAMILY)	P:GO:0006412; F:GO:0003735; F:GO:0005515; C:GO:0005840	P:translation; F:structural constituent of ribosome; F:protein binding; C:ribosome
STEC_011388.t1	N-acetylgalactosaminyltransferase 7	9	P:GO:0006486; P:GO:0006811; P:GO:0055085; F:GO:0016757; F:GO:0022857; F:GO:0030246; F:GO:0046872; C:GO:0000139; C:GO:0016021	P:protein glycosylation; P:ion transport; P:transmembrane transport; F:glycosyltransferase activity; F:transmembrane transporter activity; F:carbohydrate binding; F:metal ion binding; C:Golgi membrane; C:integral component of membrane	IPR000772 (SMART); IPR000772 (PFAM); G3DSA:2.80.10.50 (GENE3D); IPR001173 (PFAM); IPR029044 (G3DSA:3.90.550.GENE3D); PTHR11675:SF68 (PANTHER); PTHR11675 (PANTHER); IPR000772 (PROSITE_PROFILES); IPR000772 (CDD); cd02510 (CDD); IPR035992 (SUPERFAMILY); IPR029044 (SUPERFAMILY)	no GO terms	no GO terms
STEC_011389.t1	mitotic checkpoint bub3	1	F:GO:0005515	F:protein binding	IPR020472 (PRINTS); IPR001680 (SMART); IPR001680 (PFAM); IPR015943 (G3DSA:2.130.10.GENE3D); PTHR10971 (PANTHER); PTHR10971:SF5 (PANTHER); IPR019775 (PROSITE_PATTERNS); IPR001680 (PROSITE_PROFILES); IPR001680 (PROSITE_PROFILES); PS50294 (PROSITE_PROFILES); IPR036322 (SUPERFAMILY)	F:GO:0005515	F:protein binding
STEC_011390.t1	microtubule-associated futsch	3	P:GO:0048731; P:GO:0060562; F:GO:0005515	P:system development; P:epithelial tube morphogenesis; F:protein binding	IPR001007 (SMART); G3DSA:2.10.70.10 (GENE3D); mobidb-lite (MOBIDB_LITE); mobidb-lite (MOBIDB_LITE); mobidb-lite (MOBIDB_LITE); mobidb-lite (MOBIDB_LITE); mobidb-lite (MOBIDB_LITE); mobidb-lite (MOBIDB_LITE); mobidb-lite (MOBIDB_LITE); mobidb-lite (MOBIDB_LITE); mobidb-lite (MOBIDB_LITE); mobidb-lite (MOBIDB_LITE); mobidb-lite (MOBIDB_LITE); mobidb-lite (MOBIDB_LITE); mobidb-lite (MOBIDB_LITE); mo…	F:GO:0005515	F:protein binding
STEC_011391.t1	---NA---				mobidb-lite (MOBIDB_LITE)	no GO terms	no GO terms
STEC_011392.t1	telomerase-binding EST1A isoform X1	1	F:GO:0005515	F:protein binding	IPR002716 (SMART); G3DSA:3.40.50.1010 (GENE3D); IPR002716 (PFAM); IPR018834 (PFAM); IPR019458 (PFAM); IPR011990 (G3DSA:1.25.40.GENE3D); mobidb-lite (MOBIDB_LITE); mobidb-lite (MOBIDB_LITE); mobidb-lite (MOBIDB_LITE); mobidb-lite (MOBIDB_LITE); mobidb-lite (MOBIDB_LITE); mobidb-lite (MOBIDB_LITE); mobidb-lite (MOBIDB_LITE); mobidb-lite (MOBIDB_LITE); mobidb-lite (MOBIDB_LITE); PTHR15696:SF0 (PANTH…	F:GO:0005515	F:protein binding
STEC_011393.t1	katanin p80 WD40 repeat-containing subunit B1	5	P:GO:0051013; F:GO:0008017; C:GO:0005819; C:GO:0008352; C:GO:0045298	P:microtubule severing; F:microtubule binding; C:spindle; C:katanin complex; C:tubulin complex	IPR020472 (PRINTS); IPR001680 (SMART); IPR028021 (PFAM); IPR001680 (PFAM); IPR015943 (G3DSA:2.130.10.GENE3D); mobidb-lite (MOBIDB_LITE); mobidb-lite (MOBIDB_LITE); mobidb-lite (MOBIDB_LITE); mobidb-lite (MOBIDB_LITE); mobidb-lite (MOBIDB_LITE); mobidb-lite (MOBIDB_LITE); mobidb-lite (MOBIDB_LITE); PTHR19845:SF0 (PANTHER); PTHR19845 (PANTHER); IPR019775 (PROSITE_PATTERNS); IPR026962 (HAMAP); PS502…	P:GO:0051013; F:GO:0005515; F:GO:0008017; C:GO:0008352	P:microtubule severing; F:protein binding; F:microtubule binding; C:katanin complex
STEC_011394.t1	big brother	7	P:GO:0006357; P:GO:0035206; P:GO:0045893; F:GO:0003713; F:GO:0008134; F:GO:0043565; C:GO:0016513	P:regulation of transcription by RNA polymerase II; P:regulation of hemocyte proliferation; P:positive regulation of transcription, DNA-templated; F:transcription coactivator activity; F:transcription factor binding; F:sequence-specific DNA binding; C:core-binding factor complex	Coil (COILS); IPR003417 (PFAM); IPR036552 (G3DSA:2.40.250.GENE3D); IPR003417 (PANTHER); IPR036552 (SUPERFAMILY)	F:GO:0003713; C:GO:0005634	F:transcription coactivator activity; C:nucleus
STEC_011395.t1	uncharacterized protein LOC118464638	2	C:GO:0016020; C:GO:0016021	C:membrane; C:integral component of membrane	no IPS match	no IPS match	no IPS match
STEC_011396.t1	---NA---				mobidb-lite (MOBIDB_LITE)	no GO terms	no GO terms
STEC_011397.t1	zinc finger SWIM domain-containing 8	1	F:GO:0008270	F:zinc ion binding	Coil (COILS); mobidb-lite (MOBIDB_LITE); mobidb-lite (MOBIDB_LITE); mobidb-lite (MOBIDB_LITE); mobidb-lite (MOBIDB_LITE); mobidb-lite (MOBIDB_LITE); mobidb-lite (MOBIDB_LITE); mobidb-lite (MOBIDB_LITE); mobidb-lite (MOBIDB_LITE); mobidb-lite (MOBIDB_LITE); mobidb-lite (MOBIDB_LITE); mobidb-lite (MOBIDB_LITE); mobidb-lite (MOBIDB_LITE); mobidb-lite (MOBIDB_LITE); mobidb-lite (MOBIDB_LITE); mobidb-…	F:GO:0008270	F:zinc ion binding
STEC_011397.t2	zinc finger SWIM domain-containing 8	1	F:GO:0008270	F:zinc ion binding	Coil (COILS); mobidb-lite (MOBIDB_LITE); mobidb-lite (MOBIDB_LITE); mobidb-lite (MOBIDB_LITE); mobidb-lite (MOBIDB_LITE); mobidb-lite (MOBIDB_LITE); mobidb-lite (MOBIDB_LITE); mobidb-lite (MOBIDB_LITE); mobidb-lite (MOBIDB_LITE); mobidb-lite (MOBIDB_LITE); mobidb-lite (MOBIDB_LITE); mobidb-lite (MOBIDB_LITE); mobidb-lite (MOBIDB_LITE); mobidb-lite (MOBIDB_LITE); mobidb-lite (MOBIDB_LITE); mobidb-…	F:GO:0008270	F:zinc ion binding
STEC_011398.t1	alanine--glyoxylate aminotransferase 2-like	2	F:GO:0008483; F:GO:0030170	F:transaminase activity; F:pyridoxal phosphate binding	IPR015421 (G3DSA:3.40.640.GENE3D); IPR005814 (PFAM); IPR005814 (PIRSF); IPR015422 (G3DSA:3.90.1150.GENE3D); mobidb-lite (MOBIDB_LITE); PTHR45688:SF1 (PANTHER); PTHR45688 (PANTHER); IPR005814 (CDD); IPR015424 (SUPERFAMILY)	F:GO:0003824; F:GO:0008483; F:GO:0030170	F:catalytic activity; F:transaminase activity; F:pyridoxal phosphate binding
STEC_011399.t1	glucose-induced degradation 4 homolog				IPR018618 (PFAM); PTHR15898:SF19 (PANTHER); PTHR15898 (PANTHER)	no GO terms	no GO terms
STEC_011400.t1	---NA---				mobidb-lite (MOBIDB_LITE); mobidb-lite (MOBIDB_LITE); mobidb-lite (MOBIDB_LITE)	no GO terms	no GO terms
STEC_011401.t1	calcium calmodulin-dependent kinase type II alpha chain	5	P:GO:0006468; P:GO:0009069; F:GO:0004683; F:GO:0005516; F:GO:0005524	P:protein phosphorylation; P:serine family amino acid metabolic process; F:calmodulin-dependent protein kinase activity; F:calmodulin binding; F:ATP binding	IPR000719 (SMART); G3DSA:3.10.450.50 (GENE3D); G3DSA:1.10.510.10 (GENE3D); IPR013543 (PFAM); G3DSA:6.10.140.620 (GENE3D); IPR000719 (PFAM); G3DSA:3.30.200.20 (GENE3D),PIRSR000620-2 (PIRSR),PIRSR000550-2 (PIRSR); mobidb-lite (MOBIDB_LITE); PTHR24347:SF403 (PANTHER); PTHR24347 (PANTHER); IPR008271 (PROSITE_PATTERNS); IPR017441 (PROSITE_PATTERNS); IPR000719 (PROSITE_PROFILES); cd14086 (CDD); IPR0327…	P:GO:0006468; F:GO:0004672; F:GO:0004683; F:GO:0005516; F:GO:0005524	P:protein phosphorylation; F:protein kinase activity; F:calmodulin-dependent protein kinase activity; F:calmodulin binding; F:ATP binding
STEC_011402.t1	CREB-binding isoform X1	11	P:GO:0016573; P:GO:0042967; P:GO:0045893; P:GO:0048511; F:GO:0003713; F:GO:0004402; F:GO:0005515; F:GO:0008270; C:GO:0000123; C:GO:0005667; C:GO:0005737	P:histone acetylation; P:obsolete acyl-carrier-protein biosynthetic process; P:positive regulation of transcription, DNA-templated; P:rhythmic process; F:transcription coactivator activity; F:histone acetyltransferase activity; F:protein binding; F:zinc ion binding; C:histone acetyltransferase complex; C:transcription regulator complex; C:cytoplasm	Coil (COILS); Coil (COILS); Coil (COILS); Coil (COILS); Coil (COILS); Coil (COILS); Coil (COILS); Coil (COILS); Coil (COILS); IPR001487 (PRINTS); IPR000433 (SMART); IPR000197 (SMART); IPR001487 (SMART); IPR013178 (SMART); IPR000433 (PFAM); IPR036529 (G3DSA:1.10.246.GENE3D); IPR035898 (G3DSA:1.20.1020.GENE3D); IPR001487 (PFAM); IPR003101 (PFAM); IPR038547 (G3DSA:2.10.110.GENE3D); IPR010303 (PFAM);…	P:GO:0006355; P:GO:0016573; F:GO:0003712; F:GO:0004402; F:GO:0005515; F:GO:0008270	P:regulation of transcription, DNA-templated; P:histone acetylation; F:transcription coregulator activity; F:histone acetyltransferase activity; F:protein binding; F:zinc ion binding
STEC_011403.t1	integrin alpha-PS2 isoform X1	3	P:GO:0007155; P:GO:0007229; C:GO:0008305	P:cell adhesion; P:integrin-mediated signaling pathway; C:integrin complex	IPR000413 (PRINTS); IPR013519 (SMART); G3DSA:2.60.40.1510 (GENE3D); IPR013517 (PFAM); G3DSA:2.60.40.1460 (GENE3D); G3DSA:1.20.5.930 (GENE3D); G3DSA:2.60.40.1530 (GENE3D); IPR028994 (G3DSA:2.130.10.GENE3D); G3DSA:2.60.40.1530 (GENE3D); IPR013649 (PFAM); mobidb-lite (MOBIDB_LITE); mobidb-lite (MOBIDB_LITE); mobidb-lite (MOBIDB_LITE); mobidb-lite (MOBIDB_LITE); mobidb-lite (MOBIDB_LITE); mobidb-lite…	P:GO:0007155; C:GO:0008305	P:cell adhesion; C:integrin complex
STEC_011404.t1	retinal degeneration B isoform X1	3	P:GO:0015914; F:GO:0005548; F:GO:0046872	P:phospholipid transport; F:phospholipid transporter activity; F:metal ion binding	Coil (COILS); IPR001666 (PRINTS); IPR004177 (SMART); IPR031315 (SMART); IPR023393 (G3DSA:3.30.530.GENE3D); IPR004177 (PFAM); IPR001666 (PFAM); mobidb-lite (MOBIDB_LITE); mobidb-lite (MOBIDB_LITE); mobidb-lite (MOBIDB_LITE); mobidb-lite (MOBIDB_LITE); mobidb-lite (MOBIDB_LITE); mobidb-lite (MOBIDB_LITE); mobidb-lite (MOBIDB_LITE); PTHR10658:SF41 (PANTHER); PTHR10658:SF41 (PANTHER); IPR001666 (PANT…	P:GO:0015914; F:GO:0005548; F:GO:0046872	P:phospholipid transport; F:phospholipid transporter activity; F:metal ion binding
STEC_011405.t1	lava lamp				Coil (COILS); Coil (COILS); Coil (COILS); Coil (COILS); Coil (COILS); Coil (COILS); Coil (COILS); Coil (COILS); Coil (COILS); Coil (COILS); Coil (COILS); Coil (COILS); Coil (COILS); Coil (COILS); Coil (COILS); Coil (COILS); Coil (COILS); Coil (COILS); Coil (COILS); Coil (COILS); Coil (COILS); Coil (COILS); Coil (COILS); Coil (COILS); Coil (COILS); Coil (COILS); Coil (COILS); Coil (COILS); Coil (C…	no GO terms	no GO terms
STEC_011406.t1	CD81 antigen	1	C:GO:0016021	C:integral component of membrane	PR00259 (PRINTS); IPR008952 (G3DSA:1.10.1450.GENE3D); IPR018499 (PFAM); IPR000301 (PIRSF); PTHR19282:SF460 (PANTHER); PTHR19282 (PANTHER); IPR018503 (PROSITE_PATTERNS); IPR008952 (SUPERFAMILY)	C:GO:0016021	C:integral component of membrane
STEC_011407.t1	60A-like isoform X2	5	P:GO:0007165; P:GO:0008283; P:GO:0040007; F:GO:0008083; C:GO:0005576	P:signal transduction; P:cell population proliferation; P:growth; F:growth factor activity; C:extracellular region	IPR001839 (SMART); IPR001111 (PFAM); G3DSA:2.60.120.970 (GENE3D); IPR029034 (G3DSA:2.10.90.GENE3D); IPR001839 (PFAM); mobidb-lite (MOBIDB_LITE); IPR015615 (PANTHER); PTHR11848:SF263 (PANTHER); IPR017948 (PROSITE_PATTERNS); PS51257 (PROSITE_PROFILES); IPR001839 (PROSITE_PROFILES); cd13761 (CDD); IPR029034 (SUPERFAMILY)	F:GO:0008083	F:growth factor activity
STEC_011408.t1	E3 ubiquitin- ligase Ubr3	4	P:GO:0016567; P:GO:0071596; F:GO:0008270; F:GO:0061630	P:protein ubiquitination; P:ubiquitin-dependent protein catabolic process via the N-end rule pathway; F:zinc ion binding; F:ubiquitin protein ligase activity	Coil (COILS); Coil (COILS); IPR044046 (PFAM); mobidb-lite (MOBIDB_LITE); mobidb-lite (MOBIDB_LITE); mobidb-lite (MOBIDB_LITE); mobidb-lite (MOBIDB_LITE); mobidb-lite (MOBIDB_LITE); mobidb-lite (MOBIDB_LITE); mobidb-lite (MOBIDB_LITE); mobidb-lite (MOBIDB_LITE); mobidb-lite (MOBIDB_LITE); mobidb-lite (MOBIDB_LITE); mobidb-lite (MOBIDB_LITE); mobidb-lite (MOBIDB_LITE); mobidb-lite (MOBIDB_LITE); mo…	P:GO:0071596; F:GO:0061630	P:ubiquitin-dependent protein catabolic process via the N-end rule pathway; F:ubiquitin protein ligase activity
STEC_011408.t2	E3 ubiquitin- ligase Ubr3	4	P:GO:0016567; P:GO:0071596; F:GO:0008270; F:GO:0061630	P:protein ubiquitination; P:ubiquitin-dependent protein catabolic process via the N-end rule pathway; F:zinc ion binding; F:ubiquitin protein ligase activity	Coil (COILS); Coil (COILS); IPR044046 (PFAM); mobidb-lite (MOBIDB_LITE); mobidb-lite (MOBIDB_LITE); mobidb-lite (MOBIDB_LITE); mobidb-lite (MOBIDB_LITE); mobidb-lite (MOBIDB_LITE); mobidb-lite (MOBIDB_LITE); mobidb-lite (MOBIDB_LITE); mobidb-lite (MOBIDB_LITE); mobidb-lite (MOBIDB_LITE); mobidb-lite (MOBIDB_LITE); mobidb-lite (MOBIDB_LITE); mobidb-lite (MOBIDB_LITE); mobidb-lite (MOBIDB_LITE); mo…	P:GO:0071596; F:GO:0061630	P:ubiquitin-dependent protein catabolic process via the N-end rule pathway; F:ubiquitin protein ligase activity
STEC_011409.t1	uncharacterized protein LOC118463100 isoform X2				Coil (COILS); IPR032062 (PFAM); PTHR47890 (PANTHER)	no GO terms	no GO terms
STEC_011410.t1	E3 ubiquitin- ligase Ubr3	5	P:GO:0016567; P:GO:0071596; F:GO:0008270; F:GO:0016874; F:GO:0061630	P:protein ubiquitination; P:ubiquitin-dependent protein catabolic process via the N-end rule pathway; F:zinc ion binding; F:ligase activity; F:ubiquitin protein ligase activity	IPR003126 (SMART); IPR003126 (PFAM); G3DSA:2.10.110.30 (GENE3D); mobidb-lite (MOBIDB_LITE); IPR039164 (PANTHER); PTHR21497:SF39 (PANTHER); IPR003126 (PROSITE_PROFILES)	P:GO:0071596; F:GO:0008270; F:GO:0061630	P:ubiquitin-dependent protein catabolic process via the N-end rule pathway; F:zinc ion binding; F:ubiquitin protein ligase activity
STEC_011410.t2	E3 ubiquitin- ligase Ubr3	5	P:GO:0016567; P:GO:0071596; F:GO:0008270; F:GO:0016874; F:GO:0061630	P:protein ubiquitination; P:ubiquitin-dependent protein catabolic process via the N-end rule pathway; F:zinc ion binding; F:ligase activity; F:ubiquitin protein ligase activity	IPR003126 (SMART); IPR003126 (PFAM); G3DSA:2.10.110.30 (GENE3D); mobidb-lite (MOBIDB_LITE); PTHR21497:SF39 (PANTHER); IPR039164 (PANTHER); IPR003126 (PROSITE_PROFILES)	P:GO:0071596; F:GO:0008270; F:GO:0061630	P:ubiquitin-dependent protein catabolic process via the N-end rule pathway; F:zinc ion binding; F:ubiquitin protein ligase activity
STEC_011411.t1	brahma-associated of 60 kDa-like	3	C:GO:0016514; C:GO:0071564; C:GO:0071565	C:SWI/SNF complex; C:npBAF complex; C:nBAF complex	IPR019835 (SMART); IPR003121 (PFAM); IPR036885 (G3DSA:1.10.245.GENE3D); mobidb-lite (MOBIDB_LITE); mobidb-lite (MOBIDB_LITE); mobidb-lite (MOBIDB_LITE); IPR038041 (PTHR13844:PANTHER); PTHR13844 (PANTHER); IPR003121 (PROSITE_PROFILES); cd17674 (CDD); IPR036885 (SUPERFAMILY)	C:GO:0016514; C:GO:0071564; C:GO:0071565	C:SWI/SNF complex; C:npBAF complex; C:nBAF complex
STEC_011412.t1	---NA---				no IPS match	no IPS match	no IPS match
STEC_011413.t1	---NA---				no IPS match	no IPS match	no IPS match
STEC_011414.t1	alpha-2Db adrenergic receptor	3	P:GO:0007186; F:GO:0004930; C:GO:0016021	P:G protein-coupled receptor signaling pathway; F:G protein-coupled receptor activity; C:integral component of membrane	IPR000276 (PRINTS); IPR000276 (PFAM); G3DSA:1.20.1070.10 (GENE3D); G3DSA:1.20.1070.10 (GENE3D); mobidb-lite (MOBIDB_LITE); mobidb-lite (MOBIDB_LITE); mobidb-lite (MOBIDB_LITE); mobidb-lite (MOBIDB_LITE); mobidb-lite (MOBIDB_LITE); mobidb-lite (MOBIDB_LITE); mobidb-lite (MOBIDB_LITE); mobidb-lite (MOBIDB_LITE); mobidb-lite (MOBIDB_LITE); PTHR24248 (PANTHER); PTHR24248:SF174 (PANTHER); IPR017452 (P…	P:GO:0007186; F:GO:0004930; C:GO:0016021	P:G protein-coupled receptor signaling pathway; F:G protein-coupled receptor activity; C:integral component of membrane
STEC_011415.t1	SG1B-like salivary				Coil (COILS); Coil (COILS)	no GO terms	no GO terms
STEC_011416.t1	SG1-2				Coil (COILS)	no GO terms	no GO terms
STEC_011417.t1	secretion gp65				no IPS match	no IPS match	no IPS match
STEC_011418.t1	alpha-2Db adrenergic receptor	3	P:GO:0007186; F:GO:0004930; C:GO:0016021	P:G protein-coupled receptor signaling pathway; F:G protein-coupled receptor activity; C:integral component of membrane	IPR000276 (PRINTS); G3DSA:1.20.1070.10 (GENE3D); IPR000276 (PFAM); PTHR24248 (PANTHER); PTHR24248:SF174 (PANTHER); IPR000276 (PROSITE_PATTERNS); IPR017452 (PROSITE_PROFILES); SSF81321 (SUPERFAMILY)	P:GO:0007186; F:GO:0004930; C:GO:0016021	P:G protein-coupled receptor signaling pathway; F:G protein-coupled receptor activity; C:integral component of membrane
STEC_011419.t1	---NA---				mobidb-lite (MOBIDB_LITE)	no GO terms	no GO terms
STEC_011420.t1	uncharacterized protein LOC118460136				no IPS match	no IPS match	no IPS match
STEC_011421.t1	uncharacterized protein LOC118458622				no IPS match	no IPS match	no IPS match
STEC_011422.t1	uncharacterized protein LOC118458616				no IPS match	no IPS match	no IPS match
STEC_011422.t2	uncharacterized protein LOC118458616				no IPS match	no IPS match	no IPS match
STEC_011423.t1	phosphoinositide 3-kinase regulatory subunit 4	5	P:GO:0006468; F:GO:0004672; F:GO:0005515; F:GO:0005524; C:GO:0005768	P:protein phosphorylation; F:protein kinase activity; F:protein binding; F:ATP binding; C:endosome	Coil (COILS); IPR000719 (SMART); IPR001680 (SMART); IPR001680 (PFAM); IPR011989 (G3DSA:1.25.10.GENE3D); G3DSA:1.10.510.10 (GENE3D); IPR015943 (G3DSA:2.130.10.GENE3D); IPR000719 (PFAM); IPR015943 (G3DSA:2.130.10.GENE3D); mobidb-lite (MOBIDB_LITE); mobidb-lite (MOBIDB_LITE); mobidb-lite (MOBIDB_LITE); mobidb-lite (MOBIDB_LITE); mobidb-lite (MOBIDB_LITE); PTHR17583 (PANTHER); IPR008271 (PROSITE_PATT…	P:GO:0006468; F:GO:0004672; F:GO:0005515; F:GO:0005524	P:protein phosphorylation; F:protein kinase activity; F:protein binding; F:ATP binding
STEC_011424.t1	glycine-rich cell wall structural -like	5	P:GO:0006890; P:GO:0061025; F:GO:0005484; C:GO:0016020; C:GO:0016021	P:retrograde vesicle-mediated transport, Golgi to endoplasmic reticulum; P:membrane fusion; F:SNAP receptor activity; C:membrane; C:integral component of membrane	mobidb-lite (MOBIDB_LITE)	no GO terms	no GO terms
STEC_011425.t1	vesicle transport SEC20	5	P:GO:0006890; P:GO:0061025; F:GO:0005484; C:GO:0005622; C:GO:0016021	P:retrograde vesicle-mediated transport, Golgi to endoplasmic reticulum; P:membrane fusion; F:SNAP receptor activity; C:intracellular anatomical structure; C:integral component of membrane	Coil (COILS); Coil (COILS); IPR005606 (PFAM); IPR005606 (PANTHER); PTHR12825:SF0 (PANTHER)	P:GO:0006890; F:GO:0005484	P:retrograde vesicle-mediated transport, Golgi to endoplasmic reticulum; F:SNAP receptor activity
STEC_011426.t1	---NA---				no IPS match	no IPS match	no IPS match
STEC_011427.t1	N-acetyl-D-glucosamine kinase	3	P:GO:0006040; P:GO:0046835; F:GO:0045127	P:amino sugar metabolic process; P:carbohydrate phosphorylation; F:N-acetylglucosamine kinase activity	G3DSA:3.30.420.40 (GENE3D); IPR002731 (PFAM); IPR039758 (PANTHER); IPR043129 (SUPERFAMILY); IPR043129 (SUPERFAMILY)	F:GO:0045127	F:N-acetylglucosamine kinase activity
STEC_011428.t1	serine protease mitochondrial	6	P:GO:0006508; P:GO:0006915; F:GO:0004252; F:GO:0005515; C:GO:0005758; C:GO:0031966	P:proteolysis; P:apoptotic process; F:serine-type endopeptidase activity; F:protein binding; C:mitochondrial intermembrane space; C:mitochondrial membrane	IPR001940 (PRINTS); IPR001478 (SMART); IPR001478 (PFAM); PF13365 (PFAM); G3DSA:2.40.10.120 (GENE3D); IPR036034 (G3DSA:2.30.42.GENE3D); mobidb-lite (MOBIDB_LITE); PTHR22939 (PANTHER); IPR001478 (PROSITE_PROFILES); cd00987 (CDD); IPR009003 (SUPERFAMILY); IPR036034 (SUPERFAMILY)	P:GO:0006508; F:GO:0004252; F:GO:0005515	P:proteolysis; F:serine-type endopeptidase activity; F:protein binding
STEC_011429.t1	von Willebrand factor A domain-containing 8	2	F:GO:0005524; F:GO:0016887	F:ATP binding; F:ATP hydrolysis activity	Coil (COILS); IPR011704 (PFAM); IPR039891 (PANTHER)	F:GO:0005524; F:GO:0016887	F:ATP binding; F:ATP hydrolysis activity
STEC_011430.t1	serine protease mitochondrial	6	P:GO:0006508; P:GO:0006915; F:GO:0004252; F:GO:0005515; C:GO:0005758; C:GO:0031966	P:proteolysis; P:apoptotic process; F:serine-type endopeptidase activity; F:protein binding; C:mitochondrial intermembrane space; C:mitochondrial membrane	IPR001940 (PRINTS); IPR001478 (SMART); IPR001478 (PFAM); PF13365 (PFAM); G3DSA:2.40.10.120 (GENE3D); IPR036034 (G3DSA:2.30.42.GENE3D); mobidb-lite (MOBIDB_LITE); PTHR22939 (PANTHER); IPR001478 (PROSITE_PROFILES); cd00987 (CDD); IPR009003 (SUPERFAMILY); IPR036034 (SUPERFAMILY)	P:GO:0006508; F:GO:0004252; F:GO:0005515	P:proteolysis; F:serine-type endopeptidase activity; F:protein binding
STEC_011431.t1	von Willebrand factor A domain-containing 8	2	F:GO:0005524; F:GO:0016887	F:ATP binding; F:ATP hydrolysis activity	IPR002035 (SMART); IPR003593 (SMART); IPR036465 (G3DSA:3.40.50.GENE3D); IPR011704 (PFAM); IPR027417 (G3DSA:3.40.50.GENE3D); mobidb-lite (MOBIDB_LITE); IPR039891 (PANTHER); IPR002035 (PROSITE_PROFILES); IPR027417 (SUPERFAMILY); IPR036465 (SUPERFAMILY); IPR027417 (SUPERFAMILY); IPR027417 (SUPERFAMILY)	F:GO:0005524; F:GO:0016887	F:ATP binding; F:ATP hydrolysis activity
STEC_011431.t2	von Willebrand factor A domain-containing 8	2	F:GO:0005524; F:GO:0016887	F:ATP binding; F:ATP hydrolysis activity	IPR003593 (SMART); IPR002035 (SMART); IPR036465 (G3DSA:3.40.50.GENE3D); IPR027417 (G3DSA:3.40.50.GENE3D); IPR011704 (PFAM); mobidb-lite (MOBIDB_LITE); IPR039891 (PANTHER); IPR002035 (PROSITE_PROFILES); IPR036465 (SUPERFAMILY); IPR027417 (SUPERFAMILY); IPR027417 (SUPERFAMILY); IPR027417 (SUPERFAMILY)	F:GO:0005524; F:GO:0016887	F:ATP binding; F:ATP hydrolysis activity
STEC_011432.t1	solute carrier family 35 member E1 homolog	1	C:GO:0016021	C:integral component of membrane	IPR004853 (PFAM); PTHR11132 (PANTHER); PTHR11132:SF427 (PANTHER); SSF103481 (SUPERFAMILY); SSF103481 (SUPERFAMILY)	no GO terms	no GO terms
STEC_011433.t1	vitamin K epoxide reductase complex subunit 1	7	P:GO:0006694; P:GO:0042373; P:GO:0055114; F:GO:0047057; F:GO:0048038; C:GO:0005789; C:GO:0016021	P:steroid biosynthetic process; P:vitamin K metabolic process; P:obsolete oxidation-reduction process; F:vitamin-K-epoxide reductase (warfarin-sensitive) activity; F:quinone binding; C:endoplasmic reticulum membrane; C:integral component of membrane	IPR012932 (SMART); IPR012932 (PFAM); IPR038354 (G3DSA:1.20.1440.GENE3D); PTHR14519:SF8 (PANTHER); IPR042406 (PANTHER); IPR042406 (CDD)	P:GO:0042373; F:GO:0047057	P:vitamin K metabolic process; F:vitamin-K-epoxide reductase (warfarin-sensitive) activity
STEC_011434.t1	AGAP000156- partial	2	C:GO:0016020; C:GO:0016021	C:membrane; C:integral component of membrane	mobidb-lite (MOBIDB_LITE); mobidb-lite (MOBIDB_LITE); mobidb-lite (MOBIDB_LITE)	no GO terms	no GO terms
STEC_011435.t1	transmembrane fend-like isoform X1	2	C:GO:0016020; C:GO:0016021	C:membrane; C:integral component of membrane	mobidb-lite (MOBIDB_LITE)	no GO terms	no GO terms
STEC_011436.t1	peroxiredoxin-2	10	P:GO:0006804; P:GO:0006979; P:GO:0008340; P:GO:0042744; P:GO:0043066; P:GO:0045454; P:GO:0055114; P:GO:0098869; F:GO:0008379; C:GO:0005739	P:obsolete peroxidase reaction; P:response to oxidative stress; P:determination of adult lifespan; P:hydrogen peroxide catabolic process; P:negative regulation of apoptotic process; P:cell redox homeostasis; P:obsolete oxidation-reduction process; P:cellular oxidant detoxification; F:thioredoxin peroxidase activity; C:mitochondrion	G3DSA:3.40.30.10 (GENE3D); IPR019479 (PFAM); IPR000866 (PFAM); mobidb-lite (MOBIDB_LITE); PTHR10681:SF142 (PANTHER); PTHR10681 (PANTHER); IPR013766 (PROSITE_PROFILES); cd03015 (CDD); IPR036249 (SUPERFAMILY)	F:GO:0016209; F:GO:0016491; F:GO:0051920	F:antioxidant activity; F:oxidoreductase activity; F:peroxiredoxin activity
STEC_011437.t1	allantoinase	5	P:GO:0000256; P:GO:0006144; F:GO:0004038; F:GO:0008270; F:GO:0050897	P:allantoin catabolic process; P:purine nucleobase metabolic process; F:allantoinase activity; F:zinc ion binding; F:cobalt ion binding	Coil (COILS); IPR006207 (SMART); IPR004133 (PFAM); IPR006680 (PFAM); G3DSA:3.20.20.140 (GENE3D); IPR017593 (TIGRFAM); IPR029034 (G3DSA:2.10.90.GENE3D); mobidb-lite (MOBIDB_LITE); mobidb-lite (MOBIDB_LITE); mobidb-lite (MOBIDB_LITE); mobidb-lite (MOBIDB_LITE); mobidb-lite (MOBIDB_LITE); mobidb-lite (MOBIDB_LITE); mobidb-lite (MOBIDB_LITE); mobidb-lite (MOBIDB_LITE); mobidb-lite (MOBIDB_LITE); mobi…	P:GO:0000256; F:GO:0004038; F:GO:0008270; F:GO:0016787; F:GO:0016810; F:GO:0050897	P:allantoin catabolic process; F:allantoinase activity; F:zinc ion binding; F:hydrolase activity; F:hydrolase activity, acting on carbon-nitrogen (but not peptide) bonds; F:cobalt ion binding
STEC_011438.t1	---NA---				mobidb-lite (MOBIDB_LITE); mobidb-lite (MOBIDB_LITE); mobidb-lite (MOBIDB_LITE)	no GO terms	no GO terms
STEC_011439.t1	cyclic AMP response element-binding B isoform X1	7	P:GO:0006355; P:GO:0006355; F:GO:0003677; F:GO:0003700; F:GO:0005515; C:GO:0005634; C:GO:0005667	P:regulation of transcription, DNA-templated; P:regulation of transcription, DNA-templated; F:DNA binding; F:DNA-binding transcription factor activity; F:protein binding; C:nucleus; C:transcription regulator complex	Coil (COILS); PR00041 (PRINTS); IPR004827 (SMART); IPR003102 (PFAM); IPR004827 (PFAM); G3DSA:1.20.5.170 (GENE3D); mobidb-lite (MOBIDB_LITE); mobidb-lite (MOBIDB_LITE); mobidb-lite (MOBIDB_LITE); IPR001630 (PANTHER); PTHR45879:SF3 (PANTHER); IPR004827 (PROSITE_PATTERNS); IPR004827 (PROSITE_PROFILES); IPR003102 (PROSITE_PROFILES); cd14690 (CDD); SSF57959 (SUPERFAMILY)	P:GO:0006355; F:GO:0003677; F:GO:0003700; F:GO:0005515; C:GO:0005634	P:regulation of transcription, DNA-templated; F:DNA binding; F:DNA-binding transcription factor activity; F:protein binding; C:nucleus
STEC_011440.t1	cAMP-specific 3 ,5 -cyclic phosphodiesterase-like isoform X1	4	P:GO:0006144; P:GO:0007165; F:GO:0004114; F:GO:0046872	P:purine nucleobase metabolic process; P:signal transduction; F:3',5'-cyclic-nucleotide phosphodiesterase activity; F:metal ion binding	Coil (COILS); Coil (COILS); IPR023088 (PRINTS); IPR003607 (SMART); IPR002073 (PFAM); IPR036971 (G3DSA:1.10.1300.GENE3D); IPR040844 (PFAM); mobidb-lite (MOBIDB_LITE); mobidb-lite (MOBIDB_LITE); mobidb-lite (MOBIDB_LITE); mobidb-lite (MOBIDB_LITE); mobidb-lite (MOBIDB_LITE); mobidb-lite (MOBIDB_LITE); mobidb-lite (MOBIDB_LITE); mobidb-lite (MOBIDB_LITE); mobidb-lite (MOBIDB_LITE); mobidb-lite (MOBI…	P:GO:0007165; F:GO:0004114; F:GO:0008081	P:signal transduction; F:3',5'-cyclic-nucleotide phosphodiesterase activity; F:phosphoric diester hydrolase activity
STEC_011441.t1	thymosin beta	3	P:GO:0007015; F:GO:0003785; C:GO:0005856	P:actin filament organization; F:actin monomer binding; C:cytoskeleton	IPR001152 (SMART); IPR038386 (G3DSA:1.20.5.GENE3D); IPR001152 (PFAM); mobidb-lite (MOBIDB_LITE); mobidb-lite (MOBIDB_LITE); PTHR20940 (PANTHER)	P:GO:0007015; F:GO:0003785	P:actin filament organization; F:actin monomer binding
STEC_011442.t1	serine threonine- kinase S6KL	4	P:GO:0006468; P:GO:0009069; F:GO:0004674; F:GO:0005524	P:protein phosphorylation; P:serine family amino acid metabolic process; F:protein serine/threonine kinase activity; F:ATP binding	IPR000719 (SMART); G3DSA:3.30.200.20 (GENE3D); IPR000719 (PFAM); G3DSA:1.10.510.10 (GENE3D); mobidb-lite (MOBIDB_LITE); mobidb-lite (MOBIDB_LITE); mobidb-lite (MOBIDB_LITE); PTHR24351:SF114 (PANTHER); PTHR24351 (PANTHER); IPR017441 (PROSITE_PATTERNS); IPR008271 (PROSITE_PATTERNS); IPR000719 (PROSITE_PROFILES); IPR011009 (SUPERFAMILY)	P:GO:0006468; F:GO:0004672; F:GO:0005524	P:protein phosphorylation; F:protein kinase activity; F:ATP binding
STEC_011443.t1	autophagy-related 101	2	P:GO:0006914; C:GO:0000407	P:autophagy; C:phagophore assembly site	IPR012445 (PFAM); IPR012445 (PANTHER); PTHR13292:SF0 (PANTHER)	P:GO:0006914	P:autophagy
STEC_011444.t1	cell wall DAN4-like				mobidb-lite (MOBIDB_LITE); mobidb-lite (MOBIDB_LITE); mobidb-lite (MOBIDB_LITE); mobidb-lite (MOBIDB_LITE); PS51257 (PROSITE_PROFILES)	no GO terms	no GO terms
STEC_011445.t1	cell wall DAN4-like				mobidb-lite (MOBIDB_LITE); mobidb-lite (MOBIDB_LITE); mobidb-lite (MOBIDB_LITE); mobidb-lite (MOBIDB_LITE)	no GO terms	no GO terms
STEC_011446.t1	serine threonine- kinase S6KL	5	P:GO:0006468; F:GO:0004672; F:GO:0004674; F:GO:0005524; C:GO:0005737	P:protein phosphorylation; F:protein kinase activity; F:protein serine/threonine kinase activity; F:ATP binding; C:cytoplasm	mobidb-lite (MOBIDB_LITE)	no GO terms	no GO terms
STEC_011447.t1	uncharacterized protein LOC118460029	1	F:GO:0005515	F:protein binding	IPR000210 (SMART); IPR000210 (PFAM); IPR011333 (G3DSA:3.30.710.GENE3D); mobidb-lite (MOBIDB_LITE); mobidb-lite (MOBIDB_LITE); mobidb-lite (MOBIDB_LITE); mobidb-lite (MOBIDB_LITE); mobidb-lite (MOBIDB_LITE); mobidb-lite (MOBIDB_LITE); mobidb-lite (MOBIDB_LITE); mobidb-lite (MOBIDB_LITE); mobidb-lite (MOBIDB_LITE); mobidb-lite (MOBIDB_LITE); PTHR24413:SF229 (PANTHER); PTHR24413 (PANTHER); IPR000210…	F:GO:0005515	F:protein binding
STEC_011448.t1	hypothetical protein AND_007391				mobidb-lite (MOBIDB_LITE)	no GO terms	no GO terms
STEC_011449.t1	uncharacterized protein LOC118457994	3	P:GO:0007186; P:GO:0009968; P:GO:0035556	P:G protein-coupled receptor signaling pathway; P:negative regulation of signal transduction; P:intracellular signal transduction	Coil (COILS); IPR016137 (PRINTS); IPR015898 (SMART); SM01224 (SMART); IPR000591 (SMART); IPR016137 (SMART); IPR040759 (PFAM); IPR000591 (PFAM); IPR015898 (PFAM); IPR036284 (G3DSA:4.10.260.GENE3D); IPR016137 (PFAM); IPR044926 (G3DSA:1.10.167.GENE3D); G3DSA:1.10.1240.60 (GENE3D); IPR036388 (G3DSA:1.10.10.GENE3D); mobidb-lite (MOBIDB_LITE); mobidb-lite (MOBIDB_LITE); mobidb-lite (MOBIDB_LITE); mobid…	P:GO:0007186; P:GO:0035556	P:G protein-coupled receptor signaling pathway; P:intracellular signal transduction
STEC_011450.t1	glycine receptor subunit alpha-4-like	12	P:GO:0007165; P:GO:0007268; P:GO:0042391; P:GO:0043052; P:GO:0050877; P:GO:1902476; F:GO:0004888; F:GO:0005230; F:GO:0019182; C:GO:0019183; C:GO:0043005; C:GO:0045202	P:signal transduction; P:chemical synaptic transmission; P:regulation of membrane potential; P:thermotaxis; P:nervous system process; P:chloride transmembrane transport; F:transmembrane signaling receptor activity; F:extracellular ligand-gated ion channel activity; F:histamine-gated chloride channel activity; C:histamine-gated chloride channel complex; C:neuron projection; C:synapse	IPR006201 (PRINTS); IPR006202 (PFAM); IPR036734 (G3DSA:2.70.170.GENE3D); IPR006201 (PANTHER); PTHR18945:SF595 (PANTHER); IPR018000 (PROSITE_PATTERNS); IPR036734 (SUPERFAMILY)	P:GO:0006811; P:GO:0034220; F:GO:0004888; F:GO:0005216; F:GO:0005230; C:GO:0016021	P:ion transport; P:ion transmembrane transport; F:transmembrane signaling receptor activity; F:ion channel activity; F:extracellular ligand-gated ion channel activity; C:integral component of membrane
STEC_011451.t1	Odorant receptor 7a	5	P:GO:0007187; P:GO:0007608; F:GO:0004984; F:GO:0005549; C:GO:0016020	P:G protein-coupled receptor signaling pathway, coupled to cyclic nucleotide second messenger; P:sensory perception of smell; F:olfactory receptor activity; F:odorant binding; C:membrane	IPR004117 (PFAM); IPR004117 (PANTHER); PTHR21137:SF39 (PANTHER)	P:GO:0007608; F:GO:0004984; F:GO:0005549; C:GO:0016020	P:sensory perception of smell; F:olfactory receptor activity; F:odorant binding; C:membrane
STEC_011452.t1	netrin-B-like	1	F:GO:0005515	F:protein binding	IPR002049 (SMART); IPR008211 (SMART); IPR018933 (SMART); G3DSA:2.10.25.10 (GENE3D); IPR008211 (PFAM); G3DSA:2.60.120.260 (GENE3D); IPR018933 (PFAM); G3DSA:2.10.25.10 (GENE3D); IPR008993 (G3DSA:2.40.50.GENE3D); IPR002049 (PFAM); mobidb-lite (MOBIDB_LITE); PTHR10574:SF383 (PANTHER); PTHR10574:SF383 (PANTHER); PTHR10574 (PANTHER); PTHR10574 (PANTHER); IPR002049 (PROSITE_PATTERNS); IPR008211 (PROSITE…	F:GO:0005515	F:protein binding
STEC_011453.t1	netrin-A-like isoform X1	1	C:GO:0005576	C:extracellular region	IPR002049 (SMART); IPR008211 (SMART); G3DSA:2.10.25.10 (GENE3D); G3DSA:2.60.120.260 (GENE3D); IPR008211 (PFAM); IPR002049 (PFAM); mobidb-lite (MOBIDB_LITE); mobidb-lite (MOBIDB_LITE); mobidb-lite (MOBIDB_LITE); mobidb-lite (MOBIDB_LITE); mobidb-lite (MOBIDB_LITE); mobidb-lite (MOBIDB_LITE); PTHR10574 (PANTHER); PTHR10574:SF365 (PANTHER); IPR002049 (PROSITE_PATTERNS); IPR008211 (PROSITE_PROFILES);…	no GO terms	no GO terms
STEC_011454.t1	netrin-A-like isoform X1	1	F:GO:0005515	F:protein binding	IPR018933 (SMART); IPR002049 (SMART); G3DSA:2.10.25.10 (GENE3D); IPR002049 (PFAM); G3DSA:2.10.25.10 (GENE3D); IPR018933 (PFAM); IPR008993 (G3DSA:2.40.50.GENE3D); mobidb-lite (MOBIDB_LITE); mobidb-lite (MOBIDB_LITE); mobidb-lite (MOBIDB_LITE); mobidb-lite (MOBIDB_LITE); PTHR10574:SF383 (PANTHER); PTHR10574 (PANTHER); PTHR10574:SF383 (PANTHER); PTHR10574 (PANTHER); IPR002049 (PROSITE_PATTERNS); IPR…	F:GO:0005515	F:protein binding
STEC_011455.t1	NCK-interacting with SH3 domain	1	F:GO:0005515	F:protein binding	IPR001452 (SMART); G3DSA:2.30.30.40 (GENE3D); IPR001452 (PFAM); IPR018556 (PFAM); mobidb-lite (MOBIDB_LITE); mobidb-lite (MOBIDB_LITE); mobidb-lite (MOBIDB_LITE); mobidb-lite (MOBIDB_LITE); mobidb-lite (MOBIDB_LITE); mobidb-lite (MOBIDB_LITE); mobidb-lite (MOBIDB_LITE); mobidb-lite (MOBIDB_LITE); IPR030125 (PANTHER); IPR001452 (PROSITE_PROFILES); IPR035514 (CDD); IPR016024 (SUPERFAMILY); IPR03602…	F:GO:0005515	F:protein binding
STEC_011456.t1	epimerase family SDR39U1	1	F:GO:0003824	F:catalytic activity	IPR010099 (TIGRFAM); IPR013549 (PFAM); G3DSA:3.40.50.720 (GENE3D); IPR001509 (PFAM); PTHR11092 (PANTHER); PTHR11092:SF0 (PANTHER); cd05242 (CDD); IPR036291 (SUPERFAMILY)	F:GO:0003824	F:catalytic activity
STEC_011457.t1	nudC domain-containing 1	1	C:GO:0044424	C:obsolete intracellular part	mobidb-lite (MOBIDB_LITE); IPR037895 (PANTHER); cd06463 (CDD); IPR008978 (SUPERFAMILY)	no GO terms	no GO terms
STEC_011458.t1	chaoptin	2	F:GO:0005515; C:GO:0016021	F:protein binding; C:integral component of membrane	PR00019 (PRINTS); SM00365 (SMART); IPR003591 (SMART); SM00364 (SMART); IPR001611 (PFAM); IPR032675 (G3DSA:3.80.10.GENE3D); IPR032675 (G3DSA:3.80.10.GENE3D); IPR032675 (G3DSA:3.80.10.GENE3D); IPR032675 (G3DSA:3.80.10.GENE3D); mobidb-lite (MOBIDB_LITE); mobidb-lite (MOBIDB_LITE); mobidb-lite (MOBIDB_LITE); mobidb-lite (MOBIDB_LITE); PTHR24369 (PANTHER); PTHR24369 (PANTHER); PTHR24369 (PANTHER); PTH…	F:GO:0005515	F:protein binding
STEC_011459.t1	E3 ubiquitin- ligase SIAH2	4	P:GO:0006511; P:GO:0007275; F:GO:0008270; C:GO:0005737	P:ubiquitin-dependent protein catabolic process; P:multicellular organism development; F:zinc ion binding; C:cytoplasm	Coil (COILS); IPR018121 (PFAM); IPR013083 (G3DSA:3.30.40.GENE3D); IPR013083 (G3DSA:3.30.40.GENE3D); mobidb-lite (MOBIDB_LITE); mobidb-lite (MOBIDB_LITE); mobidb-lite (MOBIDB_LITE); mobidb-lite (MOBIDB_LITE); mobidb-lite (MOBIDB_LITE); mobidb-lite (MOBIDB_LITE); PTHR45877:SF3 (PANTHER); IPR004162 (PANTHER); IPR013010 (PROSITE_PROFILES); SSF49599 (SUPERFAMILY); SSF57850 (SUPERFAMILY)	P:GO:0006511; P:GO:0007275; F:GO:0008270; C:GO:0005737	P:ubiquitin-dependent protein catabolic process; P:multicellular organism development; F:zinc ion binding; C:cytoplasm
STEC_011460.t1	mesh isoform X2	2	P:GO:0007160; C:GO:0016021	P:cell-matrix adhesion; C:integral component of membrane	IPR000436 (SMART); IPR005533 (SMART); IPR003886 (SMART); IPR001846 (SMART); G3DSA:2.10.70.10 (GENE3D); IPR013783 (G3DSA:2.60.40.GENE3D); IPR000436 (PFAM); IPR003886 (PFAM); IPR001846 (PFAM); IPR005533 (PFAM); mobidb-lite (MOBIDB_LITE); mobidb-lite (MOBIDB_LITE); mobidb-lite (MOBIDB_LITE); mobidb-lite (MOBIDB_LITE); mobidb-lite (MOBIDB_LITE); mobidb-lite (MOBIDB_LITE); mobidb-lite (MOBIDB_LITE); P…	P:GO:0007160	P:cell-matrix adhesion
STEC_011461.t1	probable 2-oxoglutarate dehydrogenase E1 component DHKTD1 mitochondrial	6	P:GO:0006099; P:GO:0006554; P:GO:0006568; F:GO:0004591; F:GO:0030976; C:GO:0045252	P:tricarboxylic acid cycle; P:lysine catabolic process; P:tryptophan metabolic process; F:oxoglutarate dehydrogenase (succinyl-transferring) activity; F:thiamine pyrophosphate binding; C:oxoglutarate dehydrogenase complex	IPR005475 (SMART); IPR031717 (PFAM); IPR001017 (PFAM); IPR011603 (PIRSF); IPR042179 (G3DSA:3.40.50.GENE3D); G3DSA:3.40.50.970 (GENE3D); G3DSA:3.40.50.12470 (GENE3D); G3DSA:1.10.287.1150 (GENE3D); IPR011603 (TIGRFAM); IPR005475 (PFAM); IPR011603 (PANTHER); PTHR23152:SF4 (PANTHER); cd02016 (CDD); IPR029061 (SUPERFAMILY); IPR029061 (SUPERFAMILY)	P:GO:0006099; F:GO:0004591; F:GO:0016624; F:GO:0030976	P:tricarboxylic acid cycle; F:oxoglutarate dehydrogenase (succinyl-transferring) activity; F:oxidoreductase activity, acting on the aldehyde or oxo group of donors, disulfide as acceptor; F:thiamine pyrophosphate binding
STEC_011462.t1	TBC domain-containing kinase	3	P:GO:0006468; F:GO:0004672; F:GO:0005524	P:protein phosphorylation; F:protein kinase activity; F:ATP binding	IPR001763 (SMART); IPR000195 (SMART); G3DSA:1.10.8.270 (GENE3D); IPR000195 (PFAM); IPR036873 (G3DSA:3.40.250.GENE3D); G3DSA:1.10.510.10 (GENE3D); IPR001763 (PFAM); IPR000719 (PFAM); G3DSA:1.10.472.80 (GENE3D); mobidb-lite (MOBIDB_LITE); mobidb-lite (MOBIDB_LITE); PTHR24345 (PANTHER); PTHR24345:SF87 (PANTHER); PTHR24345:SF87 (PANTHER); PTHR24345 (PANTHER); IPR001763 (PROSITE_PROFILES); IPR000719 (…	P:GO:0006468; F:GO:0004672; F:GO:0005524	P:protein phosphorylation; F:protein kinase activity; F:ATP binding
STEC_011463.t1	dual specificity mitogen-activated kinase kinase 6	5	P:GO:0000187; P:GO:0009069; F:GO:0004674; F:GO:0004708; F:GO:0005524	P:obsolete activation of MAPK activity; P:serine family amino acid metabolic process; F:protein serine/threonine kinase activity; F:MAP kinase kinase activity; F:ATP binding	IPR000719 (SMART); IPR000719 (PFAM); G3DSA:1.10.510.10 (GENE3D); G3DSA:3.30.200.20 (GENE3D),PIRSR038172-1 (PIRSR),PIRSR037921-1 (PIRSR); mobidb-lite (MOBIDB_LITE); PTHR48013 (PANTHER); PTHR48013:SF11 (PANTHER); IPR008271 (PROSITE_PATTERNS); IPR017441 (PROSITE_PATTERNS); IPR000719 (PROSITE_PROFILES); IPR011009 (SUPERFAMILY)	P:GO:0006468; F:GO:0004672; F:GO:0005524	P:protein phosphorylation; F:protein kinase activity; F:ATP binding
STEC_011464.t1	uncharacterized protein LOC118462978 isoform X3	1	F:GO:0005509	F:calcium ion binding	Coil (COILS); IPR001881 (SMART); IPR000742 (SMART); IPR000859 (SMART); IPR001304 (SMART); IPR000859 (PFAM); IPR035914 (G3DSA:2.60.120.GENE3D); IPR016186 (G3DSA:3.10.100.GENE3D); G3DSA:2.10.25.10 (GENE3D); IPR035914 (G3DSA:2.60.120.GENE3D); G3DSA:2.10.25.10 (GENE3D); IPR001304 (PFAM); IPR035914 (G3DSA:2.60.120.GENE3D); IPR016186 (G3DSA:3.10.100.GENE3D); IPR035914 (G3DSA:2.60.120.GENE3D); G3DSA:2.1…	F:GO:0005509	F:calcium ion binding
STEC_011464.t2	uncharacterized protein LOC118462978 isoform X3	1	F:GO:0005509	F:calcium ion binding	Coil (COILS); IPR000742 (SMART); IPR001881 (SMART); IPR000859 (SMART); IPR001304 (SMART); G3DSA:2.10.25.10 (GENE3D); IPR035914 (G3DSA:2.60.120.GENE3D); IPR001304 (PFAM); IPR035914 (G3DSA:2.60.120.GENE3D); IPR035914 (G3DSA:2.60.120.GENE3D); G3DSA:2.10.25.10 (GENE3D); IPR000859 (PFAM); IPR016186 (G3DSA:3.10.100.GENE3D); IPR016186 (G3DSA:3.10.100.GENE3D); IPR035914 (G3DSA:2.60.120.GENE3D); G3DSA:2.1…	F:GO:0005509	F:calcium ion binding
STEC_011465.t1	GDP-fucose O-fucosyltransferase 2	3	P:GO:0006004; P:GO:0036066; F:GO:0046922	P:fucose metabolic process; P:protein O-linked fucosylation; F:peptide-O-fucosyltransferase activity	G3DSA:3.40.50.11350 (GENE3D); IPR019378 (PFAM); G3DSA:3.40.50.11340 (GENE3D); mobidb-lite (MOBIDB_LITE); mobidb-lite (MOBIDB_LITE); IPR045130 (PANTHER); PTHR13398:SF0 (PANTHER); cd11298 (CDD)	P:GO:0036066; F:GO:0046922	P:protein O-linked fucosylation; F:peptide-O-fucosyltransferase activity
STEC_011466.t1	xylulose kinase	5	P:GO:0005997; P:GO:0042732; P:GO:0046835; F:GO:0004856; F:GO:0005524	P:xylulose metabolic process; P:D-xylose metabolic process; P:carbohydrate phosphorylation; F:xylulokinase activity; F:ATP binding	G3DSA:3.30.420.40 (GENE3D); PTHR10196 (PANTHER); PTHR10196:SF57 (PANTHER)	no GO terms	no GO terms
STEC_011467.t1	tektin-3-like isoform X2	4	P:GO:0060271; P:GO:0060294; C:GO:0015630; C:GO:0031514	P:cilium assembly; P:cilium movement involved in cell motility; C:microtubule cytoskeleton; C:motile cilium	Coil (COILS); IPR000435 (PRINTS); PF03148 (PFAM); mobidb-lite (MOBIDB_LITE); mobidb-lite (MOBIDB_LITE); PTHR19960:SF11 (PANTHER); IPR000435 (PANTHER)	no GO terms	no GO terms
STEC_011468.t1	irregular chiasm C-roughest -like	1	C:GO:0016021	C:integral component of membrane	IPR003599 (SMART); IPR003598 (SMART); IPR013783 (G3DSA:2.60.40.GENE3D); IPR013783 (G3DSA:2.60.40.GENE3D); PF13927 (PFAM); IPR013162 (PFAM); IPR013106 (PFAM); IPR013783 (G3DSA:2.60.40.GENE3D); IPR013783 (G3DSA:2.60.40.GENE3D); mobidb-lite (MOBIDB_LITE); mobidb-lite (MOBIDB_LITE); mobidb-lite (MOBIDB_LITE); mobidb-lite (MOBIDB_LITE); PTHR11640:SF119 (PANTHER); PTHR11640 (PANTHER); PTHR11640:SF119 (…	no GO terms	no GO terms
STEC_011468.t2	irregular chiasm C-roughest -like	1	C:GO:0016021	C:integral component of membrane	IPR003598 (SMART); IPR003599 (SMART); IPR013783 (G3DSA:2.60.40.GENE3D); PF13927 (PFAM); IPR013783 (G3DSA:2.60.40.GENE3D); IPR013106 (PFAM); IPR013783 (G3DSA:2.60.40.GENE3D); mobidb-lite (MOBIDB_LITE); mobidb-lite (MOBIDB_LITE); mobidb-lite (MOBIDB_LITE); PTHR11640:SF119 (PANTHER); PTHR11640 (PANTHER); PTHR11640 (PANTHER); IPR007110 (PROSITE_PROFILES); IPR007110 (PROSITE_PROFILES); IPR007110 (PROS…	no GO terms	no GO terms
STEC_011468.t3	irregular chiasm C-roughest -like	1	C:GO:0016021	C:integral component of membrane	IPR003598 (SMART); IPR003599 (SMART); IPR013783 (G3DSA:2.60.40.GENE3D); IPR013098 (PFAM); IPR013783 (G3DSA:2.60.40.GENE3D); PF13927 (PFAM); IPR013783 (G3DSA:2.60.40.GENE3D); mobidb-lite (MOBIDB_LITE); mobidb-lite (MOBIDB_LITE); mobidb-lite (MOBIDB_LITE); mobidb-lite (MOBIDB_LITE); PTHR11640 (PANTHER); PTHR11640 (PANTHER); PTHR11640:SF119 (PANTHER); PTHR11640:SF119 (PANTHER); IPR007110 (PROSITE_PR…	no GO terms	no GO terms
STEC_011469.t1	inositol hexakisphosphate and diphosphoinositol-pentakisphosphate kinase isoform X5	10	P:GO:0016310; F:GO:0000827; F:GO:0000829; F:GO:0000832; F:GO:0005524; F:GO:0033857; F:GO:0052723; F:GO:0052724; F:GO:0102092; C:GO:0005829	P:phosphorylation; F:inositol-1,3,4,5,6-pentakisphosphate kinase activity; F:inositol heptakisphosphate kinase activity; F:inositol hexakisphosphate 5-kinase activity; F:ATP binding; F:diphosphoinositol-pentakisphosphate kinase activity; F:inositol hexakisphosphate 1-kinase activity; F:inositol hexakisphosphate 3-kinase activity; F:5-diphosphoinositol pentakisphosphate 3-kinase activity; C:cytosol	Coil (COILS); Coil (COILS); Coil (COILS); G3DSA:3.30.470.20 (GENE3D); IPR029033 (G3DSA:3.40.50.GENE3D); IPR000560 (PFAM); G3DSA:3.40.50.11950 (GENE3D); IPR040557 (PFAM); mobidb-lite (MOBIDB_LITE); mobidb-lite (MOBIDB_LITE); mobidb-lite (MOBIDB_LITE); mobidb-lite (MOBIDB_LITE); mobidb-lite (MOBIDB_LITE); mobidb-lite (MOBIDB_LITE); mobidb-lite (MOBIDB_LITE); mobidb-lite (MOBIDB_LITE); mobidb-lite (…	F:GO:0000829	F:inositol heptakisphosphate kinase activity
STEC_011470.t1	uncharacterized protein LOC118461740				mobidb-lite (MOBIDB_LITE); mobidb-lite (MOBIDB_LITE)	no GO terms	no GO terms
STEC_011471.t1	polymerase delta-interacting 3	1	F:GO:0003676	F:nucleic acid binding	IPR000504 (SMART); IPR012677 (G3DSA:3.30.70.GENE3D); IPR000504 (PFAM); mobidb-lite (MOBIDB_LITE); mobidb-lite (MOBIDB_LITE); mobidb-lite (MOBIDB_LITE); mobidb-lite (MOBIDB_LITE); mobidb-lite (MOBIDB_LITE); mobidb-lite (MOBIDB_LITE); PTHR19965:SF77 (PANTHER); PTHR19965 (PANTHER); IPR000504 (PROSITE_PROFILES); IPR034784 (CDD); IPR035979 (SUPERFAMILY)	F:GO:0003676	F:nucleic acid binding
STEC_011472.t1	UDP-N-acetylglucosamine transporter	6	P:GO:0008643; P:GO:0090481; P:GO:0090481; F:GO:0015165; C:GO:0000139; C:GO:0016021	P:carbohydrate transport; P:pyrimidine nucleotide-sugar transmembrane transport; P:pyrimidine nucleotide-sugar transmembrane transport; F:pyrimidine nucleotide-sugar transmembrane transporter activity; C:Golgi membrane; C:integral component of membrane	G3DSA:1.10.3730.20 (GENE3D); IPR007271 (PIRSF); IPR007271 (PFAM); TIGR00803 (TIGRFAM); PTHR10231:SF36 (PANTHER); IPR007271 (PANTHER); SSF103481 (SUPERFAMILY)	P:GO:0090481; F:GO:0015165; C:GO:0000139; C:GO:0016021	P:pyrimidine nucleotide-sugar transmembrane transport; F:pyrimidine nucleotide-sugar transmembrane transporter activity; C:Golgi membrane; C:integral component of membrane
STEC_011473.t1	UDP-N-acetylglucosamine transporter	6	P:GO:0008643; P:GO:0090481; P:GO:0090481; F:GO:0015165; C:GO:0000139; C:GO:0016021	P:carbohydrate transport; P:pyrimidine nucleotide-sugar transmembrane transport; P:pyrimidine nucleotide-sugar transmembrane transport; F:pyrimidine nucleotide-sugar transmembrane transporter activity; C:Golgi membrane; C:integral component of membrane	IPR007271 (PFAM); IPR007271 (PIRSF); TIGR00803 (TIGRFAM); PTHR10231:SF36 (PANTHER); IPR007271 (PANTHER); SSF103481 (SUPERFAMILY)	P:GO:0090481; F:GO:0015165; C:GO:0000139; C:GO:0016021	P:pyrimidine nucleotide-sugar transmembrane transport; F:pyrimidine nucleotide-sugar transmembrane transporter activity; C:Golgi membrane; C:integral component of membrane
STEC_011474.t1	uncharacterized protein LOC118461771	1	C:GO:0016021	C:integral component of membrane	no IPS match	no IPS match	no IPS match
STEC_011475.t1	armadillo segment polarity isoform X1	10	P:GO:0007155; P:GO:0007367; P:GO:0014017; P:GO:0060070; F:GO:0008134; F:GO:0045296; C:GO:0005667; C:GO:0005737; C:GO:0005886; C:GO:0005912	P:cell adhesion; P:segment polarity determination; P:neuroblast fate commitment; P:canonical Wnt signaling pathway; F:transcription factor binding; F:cadherin binding; C:transcription regulator complex; C:cytoplasm; C:plasma membrane; C:adherens junction	IPR013284 (PRINTS); IPR000225 (SMART); IPR011989 (G3DSA:1.25.10.GENE3D); IPR000225 (PFAM); PTHR45976:SF1 (PANTHER); IPR013284 (PANTHER); IPR000225 (PROSITE_PROFILES); IPR000225 (PROSITE_PROFILES); IPR000225 (PROSITE_PROFILES); IPR000225 (PROSITE_PROFILES); IPR000225 (PROSITE_PROFILES); IPR000225 (PROSITE_PROFILES); IPR000225 (PROSITE_PROFILES); IPR000225 (PROSITE_PROFILES); IPR000225 (PROSITE_PRO…	P:GO:0007155; F:GO:0005515; F:GO:0045296	P:cell adhesion; F:protein binding; F:cadherin binding
STEC_011476.t1	tubulin-folding cofactor B	1	F:GO:0005515	F:protein binding	Coil (COILS); IPR000938 (SMART); IPR000938 (PFAM); IPR000626 (PFAM); G3DSA:3.10.20.90 (GENE3D); IPR036859 (G3DSA:2.30.30.GENE3D); PTHR18916 (PANTHER); PTHR18916:SF76 (PANTHER); IPR000938 (PROSITE_PROFILES); cd01789 (CDD); IPR036859 (SUPERFAMILY); IPR029071 (SUPERFAMILY)	F:GO:0005515	F:protein binding
STEC_011476.t2	tubulin-folding cofactor B	1	F:GO:0005515	F:protein binding	Coil (COILS); IPR000938 (SMART); G3DSA:3.10.20.90 (GENE3D); IPR000626 (PFAM); IPR000938 (PFAM); IPR036859 (G3DSA:2.30.30.GENE3D); PTHR18916 (PANTHER); PTHR18916:SF76 (PANTHER); IPR000938 (PROSITE_PROFILES); cd01789 (CDD); IPR029071 (SUPERFAMILY); IPR036859 (SUPERFAMILY)	F:GO:0005515	F:protein binding
STEC_011477.t1	synaptic vesicle glyco 2A-like isoform X2	3	P:GO:0055085; F:GO:0022857; C:GO:0016021	P:transmembrane transport; F:transmembrane transporter activity; C:integral component of membrane	IPR011701 (PFAM); IPR036259 (G3DSA:1.20.1250.GENE3D); PTHR24064 (PANTHER); PTHR24064:SF215 (PANTHER); IPR020846 (PROSITE_PROFILES); IPR036259 (SUPERFAMILY)	P:GO:0055085; F:GO:0022857	P:transmembrane transport; F:transmembrane transporter activity
STEC_011478.t1	isoform A	1	C:GO:0016021	C:integral component of membrane	IPR001507 (SMART); IPR001507 (PFAM); mobidb-lite (MOBIDB_LITE); mobidb-lite (MOBIDB_LITE); mobidb-lite (MOBIDB_LITE); PTHR46560 (PANTHER); PTHR46560:SF1 (PANTHER); IPR001507 (PROSITE_PROFILES)	no GO terms	no GO terms
STEC_011478.t2	isoform A	1	C:GO:0016021	C:integral component of membrane	IPR001507 (SMART); IPR001507 (PFAM); mobidb-lite (MOBIDB_LITE); mobidb-lite (MOBIDB_LITE); mobidb-lite (MOBIDB_LITE); PTHR46560 (PANTHER); PTHR46560:SF1 (PANTHER); IPR001507 (PROSITE_PROFILES)	no GO terms	no GO terms
STEC_011479.t1	(Lyso)-N-acylphosphatidylethanolamine lipase	1	F:GO:0016787	F:hydrolase activity	IPR000073 (PRINTS); IPR000073 (PFAM); IPR029058 (G3DSA:3.40.50.GENE3D); mobidb-lite (MOBIDB_LITE); mobidb-lite (MOBIDB_LITE); PTHR42886 (PANTHER); PTHR42886:SF21 (PANTHER); IPR029058 (SUPERFAMILY)	no GO terms	no GO terms
STEC_011480.t1	ras-GEF domain-containing family member 1B-like isoform X2	3	P:GO:0007264; P:GO:0043087; F:GO:0005085	P:small GTPase mediated signal transduction; P:regulation of GTPase activity; F:guanyl-nucleotide exchange factor activity	IPR001895 (PFAM); IPR023578 (SUPERFAMILY)	P:GO:0007264; F:GO:0005085	P:small GTPase mediated signal transduction; F:guanyl-nucleotide exchange factor activity
STEC_011481.t1	coronin-7-like isoform X4	3	F:GO:0005515; C:GO:0000139; C:GO:0005829	F:protein binding; C:Golgi membrane; C:cytosol	SM01167 (SMART); PF16300 (PFAM); IPR015943 (G3DSA:2.130.10.GENE3D); mobidb-lite (MOBIDB_LITE); IPR015505 (PANTHER); IPR015505 (PANTHER); IPR027331 (PTHR10856:PANTHER); IPR027331 (PTHR10856:PANTHER); IPR015505 (PANTHER)	F:GO:0005515; C:GO:0005794	F:protein binding; C:Golgi apparatus
STEC_011482.t1	coronin-7 isoform X1	2	C:GO:0005794; C:GO:0016020	C:Golgi apparatus; C:membrane	no IPS match	no IPS match	no IPS match
STEC_011483.t1	doublesex- and mab-3-related transcription factor A2 isoform X1	4	P:GO:0006355; F:GO:0005515; C:GO:0005634; C:GO:0016020	P:regulation of transcription, DNA-templated; F:protein binding; C:nucleus; C:membrane	IPR005173 (PFAM); PF05328 (PFAM); IPR034804 (G3DSA:1.20.1300.GENE3D); mobidb-lite (MOBIDB_LITE); mobidb-lite (MOBIDB_LITE); mobidb-lite (MOBIDB_LITE); mobidb-lite (MOBIDB_LITE); mobidb-lite (MOBIDB_LITE); PTHR12322:SF53 (PANTHER); IPR026607 (PANTHER); IPR009060 (SUPERFAMILY)	P:GO:0006355; F:GO:0005515; C:GO:0005634; C:GO:0016020	P:regulation of transcription, DNA-templated; F:protein binding; C:nucleus; C:membrane
STEC_011484.t1	doublesex- and mab-3-related transcription factor A2 isoform X1	7	P:GO:0006355; P:GO:0006355; F:GO:0003700; F:GO:0043565; F:GO:0046872; C:GO:0005634; C:GO:0005667	P:regulation of transcription, DNA-templated; P:regulation of transcription, DNA-templated; F:DNA-binding transcription factor activity; F:sequence-specific DNA binding; F:metal ion binding; C:nucleus; C:transcription regulator complex	PTHR12322:SF53 (PANTHER); IPR026607 (PANTHER)	P:GO:0006355; C:GO:0005634	P:regulation of transcription, DNA-templated; C:nucleus
STEC_011485.t1	synaptotagmin-14 isoform X2				mobidb-lite (MOBIDB_LITE); mobidb-lite (MOBIDB_LITE); mobidb-lite (MOBIDB_LITE); PTHR46129:SF2 (PANTHER); IPR043541 (PANTHER)	no GO terms	no GO terms
STEC_011486.t1	FAN-like isoform X1	1	F:GO:0005515	F:protein binding	IPR001680 (SMART); IPR001680 (PFAM); IPR015943 (G3DSA:2.130.10.GENE3D); IPR015943 (G3DSA:2.130.10.GENE3D); PTHR13743 (PANTHER); PTHR13743:SF123 (PANTHER); IPR001680 (PROSITE_PROFILES); PS50294 (PROSITE_PROFILES); IPR036322 (SUPERFAMILY)	F:GO:0005515	F:protein binding
STEC_011487.t1	FAN-like isoform X1				PTHR13743 (PANTHER); PTHR13743:SF123 (PANTHER); IPR023362 (PROSITE_PROFILES); SSF50729 (SUPERFAMILY)	no GO terms	no GO terms
STEC_011488.t1	mitogen-activated kinase kinase kinase 15 isoform X1	5	P:GO:0000186; P:GO:0007178; P:GO:0009069; F:GO:0004709; F:GO:0005524	P:obsolete activation of MAPKK activity; P:transmembrane receptor protein serine/threonine kinase signaling pathway; P:serine family amino acid metabolic process; F:MAP kinase kinase kinase activity; F:ATP binding	Coil (COILS); Coil (COILS); IPR000719 (SMART); IPR000719 (PFAM); G3DSA:1.10.510.10 (GENE3D); IPR043969 (PFAM); IPR025136 (PFAM); G3DSA:3.30.200.20 (GENE3D),PIRSR630220-2 (PIRSR),PIRSR037281-2 (PIRSR),PIRSR037568-2 (PIRSR); mobidb-lite (MOBIDB_LITE); mobidb-lite (MOBIDB_LITE); mobidb-lite (MOBIDB_LITE); mobidb-lite (MOBIDB_LITE); mobidb-lite (MOBIDB_LITE); mobidb-lite (MOBIDB_LITE); mobidb-lite (M…	P:GO:0000165; P:GO:0006468; F:GO:0004672; F:GO:0005524	P:MAPK cascade; P:protein phosphorylation; F:protein kinase activity; F:ATP binding
STEC_011489.t1	RNA polymerase II degradation factor 1-like	1	C:GO:0016020	C:membrane	Coil (COILS); IPR000618 (PFAM); mobidb-lite (MOBIDB_LITE); mobidb-lite (MOBIDB_LITE); mobidb-lite (MOBIDB_LITE); mobidb-lite (MOBIDB_LITE); mobidb-lite (MOBIDB_LITE); mobidb-lite (MOBIDB_LITE); mobidb-lite (MOBIDB_LITE); mobidb-lite (MOBIDB_LITE); mobidb-lite (MOBIDB_LITE); PTHR10380:SF199 (PANTHER); PTHR10380 (PANTHER); IPR000618 (PROSITE_PROFILES)	no GO terms	no GO terms
STEC_011490.t1	RNA polymerase II degradation factor 1- partial	1	F:GO:0042302	F:structural constituent of cuticle	mobidb-lite (MOBIDB_LITE); mobidb-lite (MOBIDB_LITE); mobidb-lite (MOBIDB_LITE); mobidb-lite (MOBIDB_LITE); mobidb-lite (MOBIDB_LITE); mobidb-lite (MOBIDB_LITE); mobidb-lite (MOBIDB_LITE); mobidb-lite (MOBIDB_LITE); mobidb-lite (MOBIDB_LITE); PTHR10380 (PANTHER); PTHR10380:SF209 (PANTHER); IPR000618 (PROSITE_PROFILES)	no GO terms	no GO terms
STEC_011490.t2	RNA polymerase II degradation factor 1- partial	1	F:GO:0042302	F:structural constituent of cuticle	mobidb-lite (MOBIDB_LITE); mobidb-lite (MOBIDB_LITE); mobidb-lite (MOBIDB_LITE); mobidb-lite (MOBIDB_LITE); mobidb-lite (MOBIDB_LITE); mobidb-lite (MOBIDB_LITE); mobidb-lite (MOBIDB_LITE); mobidb-lite (MOBIDB_LITE); mobidb-lite (MOBIDB_LITE); mobidb-lite (MOBIDB_LITE); mobidb-lite (MOBIDB_LITE); PTHR10380 (PANTHER); PTHR10380:SF209 (PANTHER); IPR000618 (PROSITE_PROFILES)	no GO terms	no GO terms
STEC_011490.t3	RNA polymerase II degradation factor 1- partial	1	F:GO:0042302	F:structural constituent of cuticle	mobidb-lite (MOBIDB_LITE); mobidb-lite (MOBIDB_LITE); mobidb-lite (MOBIDB_LITE); mobidb-lite (MOBIDB_LITE); mobidb-lite (MOBIDB_LITE); mobidb-lite (MOBIDB_LITE); mobidb-lite (MOBIDB_LITE); mobidb-lite (MOBIDB_LITE); mobidb-lite (MOBIDB_LITE); PTHR10380 (PANTHER); PTHR10380:SF209 (PANTHER); IPR000618 (PROSITE_PROFILES)	no GO terms	no GO terms
STEC_011491.t1	histone-lysine N-methyltransferase EHMT2-like	2	C:GO:0016020; C:GO:0016021	C:membrane; C:integral component of membrane	mobidb-lite (MOBIDB_LITE)	no GO terms	no GO terms
STEC_011492.t1	e3 ubiquitin- ligase	1	C:GO:0016021	C:integral component of membrane	mobidb-lite (MOBIDB_LITE)	no GO terms	no GO terms
STEC_011493.t1	splicing arginine serine-rich 19-like	5	P:GO:0035332; F:GO:0140297; C:GO:0016021; C:GO:0043229; C:GO:0098592	P:positive regulation of hippo signaling; F:DNA-binding transcription factor binding; C:integral component of membrane; C:intracellular organelle; C:cytoplasmic side of apical plasma membrane	Coil (COILS); mobidb-lite (MOBIDB_LITE); mobidb-lite (MOBIDB_LITE); mobidb-lite (MOBIDB_LITE)	no GO terms	no GO terms
STEC_011494.t1	AGAP013042- partial	2	F:GO:0005515; C:GO:0005856	F:protein binding; C:cytoskeleton	Coil (COILS); Coil (COILS); Coil (COILS); IPR019749 (PRINTS); IPR019749 (SMART); IPR001478 (SMART); IPR018980 (SMART); IPR014352 (G3DSA:1.20.80.GENE3D); IPR011993 (G3DSA:2.30.29.GENE3D); IPR001478 (PFAM); IPR036034 (G3DSA:2.30.42.GENE3D); IPR019748 (PFAM); mobidb-lite (MOBIDB_LITE); mobidb-lite (MOBIDB_LITE); mobidb-lite (MOBIDB_LITE); mobidb-lite (MOBIDB_LITE); mobidb-lite (MOBIDB_LITE); mobidb-…	F:GO:0005515; C:GO:0005856	F:protein binding; C:cytoskeleton
STEC_011494.t2	AGAP013042- partial	2	F:GO:0005515; C:GO:0005856	F:protein binding; C:cytoskeleton	Coil (COILS); Coil (COILS); Coil (COILS); IPR019749 (PRINTS); IPR018980 (SMART); IPR019749 (SMART); IPR001478 (SMART); IPR014352 (G3DSA:1.20.80.GENE3D); IPR011993 (G3DSA:2.30.29.GENE3D); IPR019748 (PFAM); IPR036034 (G3DSA:2.30.42.GENE3D); IPR001478 (PFAM); mobidb-lite (MOBIDB_LITE); mobidb-lite (MOBIDB_LITE); mobidb-lite (MOBIDB_LITE); mobidb-lite (MOBIDB_LITE); mobidb-lite (MOBIDB_LITE); mobidb-…	F:GO:0005515; C:GO:0005856	F:protein binding; C:cytoskeleton
STEC_011495.t1	GDP-D-glucose phosphorylase 1	5	F:GO:0000166; F:GO:0016779; F:GO:0016787; F:GO:0080048; C:GO:0005737	F:nucleotide binding; F:nucleotidyltransferase activity; F:hydrolase activity; F:GDP-D-glucose phosphorylase activity; C:cytoplasm	PTHR20884:SF8 (PANTHER); IPR026506 (PANTHER); IPR036265 (SUPERFAMILY)	F:GO:0080048	F:GDP-D-glucose phosphorylase activity
STEC_011496.t1	AGAP000458- partial	4	P:GO:0006897; F:GO:0005509; C:GO:0016021; C:GO:0030659	P:endocytosis; F:calcium ion binding; C:integral component of membrane; C:cytoplasmic vesicle membrane	mobidb-lite (MOBIDB_LITE); mobidb-lite (MOBIDB_LITE); mobidb-lite (MOBIDB_LITE); mobidb-lite (MOBIDB_LITE); mobidb-lite (MOBIDB_LITE); mobidb-lite (MOBIDB_LITE); IPR026229 (PANTHER)	C:GO:0030659	C:cytoplasmic vesicle membrane
STEC_011497.t1	GPR107	1	C:GO:0016021	C:integral component of membrane	IPR009637 (PFAM); PTHR21229:SF12 (PANTHER); IPR009637 (PANTHER)	C:GO:0016021	C:integral component of membrane
STEC_011498.t1	probable cyclin-dependent serine threonine- kinase DDB_G0292550				IPR013087 (SMART); mobidb-lite (MOBIDB_LITE); mobidb-lite (MOBIDB_LITE); mobidb-lite (MOBIDB_LITE); mobidb-lite (MOBIDB_LITE); mobidb-lite (MOBIDB_LITE); mobidb-lite (MOBIDB_LITE); IPR013087 (PROSITE_PATTERNS); IPR013087 (PROSITE_PATTERNS); IPR013087 (PROSITE_PROFILES)	no GO terms	no GO terms
STEC_011499.t1	polycomb Su(z)12 isoform X2	1	F:GO:0046872	F:metal ion binding	IPR019135 (PFAM)	no GO terms	no GO terms
STEC_011500.t1	zinc finger -like 1 homolog	2	F:GO:0046872; C:GO:0016021	F:metal ion binding; C:integral component of membrane	IPR001841 (SMART); IPR013083 (G3DSA:3.30.40.GENE3D); IPR039043 (PANTHER); IPR001841 (PROSITE_PROFILES); cd16487 (CDD); SSF57850 (SUPERFAMILY)	no GO terms	no GO terms
STEC_011501.t1	aminopeptidase N isoform X1	5	P:GO:0006508; F:GO:0004177; F:GO:0008237; F:GO:0008270; C:GO:0016021	P:proteolysis; F:aminopeptidase activity; F:metallopeptidase activity; F:zinc ion binding; C:integral component of membrane	IPR001930 (PRINTS); IPR042097 (G3DSA:2.60.40.GENE3D); PF17900 (PFAM); IPR024571 (PFAM); IPR027268 (G3DSA:1.10.390.GENE3D); G3DSA:2.60.40.1910 (GENE3D); IPR014782 (PFAM); G3DSA:1.25.50.20 (GENE3D); mobidb-lite (MOBIDB_LITE); mobidb-lite (MOBIDB_LITE); PTHR11533 (PANTHER); IPR033581 (PTHR11533:PANTHER); IPR034016 (CDD); SSF55486 (SUPERFAMILY); IPR042097 (SUPERFAMILY)	P:GO:0006508; F:GO:0008237; F:GO:0008270	P:proteolysis; F:metallopeptidase activity; F:zinc ion binding
STEC_011501.t2	aminopeptidase N isoform X1	5	P:GO:0006508; F:GO:0004177; F:GO:0008237; F:GO:0008270; C:GO:0016021	P:proteolysis; F:aminopeptidase activity; F:metallopeptidase activity; F:zinc ion binding; C:integral component of membrane	IPR001930 (PRINTS); G3DSA:2.60.40.1910 (GENE3D); IPR014782 (PFAM); G3DSA:1.25.50.20 (GENE3D); IPR027268 (G3DSA:1.10.390.GENE3D); PF17900 (PFAM); IPR042097 (G3DSA:2.60.40.GENE3D); IPR024571 (PFAM); mobidb-lite (MOBIDB_LITE); mobidb-lite (MOBIDB_LITE); IPR033581 (PTHR11533:PANTHER); PTHR11533 (PANTHER); IPR034016 (CDD); SSF55486 (SUPERFAMILY); IPR042097 (SUPERFAMILY)	P:GO:0006508; F:GO:0008237; F:GO:0008270	P:proteolysis; F:metallopeptidase activity; F:zinc ion binding
STEC_011502.t1	polycomb Pcl-like isoform X1	2	F:GO:0046872; C:GO:0005634	F:metal ion binding; C:nucleus	IPR002999 (SMART); G3DSA:2.30.30.140 (GENE3D); SSF63748 (SUPERFAMILY)	no GO terms	no GO terms
STEC_011503.t1	coiled-coil domain-containing 151	3	P:GO:0003341; P:GO:0036158; C:GO:0005929	P:cilium movement; P:outer dynein arm assembly; C:cilium	Coil (COILS); Coil (COILS); Coil (COILS); Coil (COILS); Coil (COILS); mobidb-lite (MOBIDB_LITE); mobidb-lite (MOBIDB_LITE); mobidb-lite (MOBIDB_LITE); mobidb-lite (MOBIDB_LITE); PTHR46518:SF1 (PANTHER); IPR033192 (PANTHER)	P:GO:0003341; P:GO:0036158; C:GO:0005929	P:cilium movement; P:outer dynein arm assembly; C:cilium
STEC_011504.t1	uncharacterized protein LOC118465442 isoform X1	1	C:GO:0016021	C:integral component of membrane	mobidb-lite (MOBIDB_LITE); mobidb-lite (MOBIDB_LITE); PS51257 (PROSITE_PROFILES)	no GO terms	no GO terms
STEC_011504.t2	uncharacterized protein LOC118465442 isoform X1	1	C:GO:0016021	C:integral component of membrane	mobidb-lite (MOBIDB_LITE); mobidb-lite (MOBIDB_LITE)	no GO terms	no GO terms
STEC_011505.t1	eukaryotic translation initiation factor 4B	6	P:GO:0006355; P:GO:0006355; P:GO:0097010; F:GO:0003700; F:GO:0033592; C:GO:0005667	P:regulation of transcription, DNA-templated; P:regulation of transcription, DNA-templated; P:eukaryotic translation initiation factor 4F complex assembly; F:DNA-binding transcription factor activity; F:RNA strand annealing activity; C:transcription regulator complex	Coil (COILS); IPR000504 (SMART); IPR000504 (PFAM); IPR012677 (G3DSA:3.30.70.GENE3D); mobidb-lite (MOBIDB_LITE); mobidb-lite (MOBIDB_LITE); mobidb-lite (MOBIDB_LITE); mobidb-lite (MOBIDB_LITE); mobidb-lite (MOBIDB_LITE); mobidb-lite (MOBIDB_LITE); mobidb-lite (MOBIDB_LITE); mobidb-lite (MOBIDB_LITE); mobidb-lite (MOBIDB_LITE); mobidb-lite (MOBIDB_LITE); PTHR23236 (PANTHER); IPR033107 (PTHR23236:PA…	P:GO:0097010; F:GO:0003676; F:GO:0033592	P:eukaryotic translation initiation factor 4F complex assembly; F:nucleic acid binding; F:RNA strand annealing activity
STEC_011506.t1	mediator of RNA polymerase II transcription subunit 26 isoform X1	6	P:GO:0006355; P:GO:0006355; P:GO:0097010; F:GO:0003700; F:GO:0033592; C:GO:0005667	P:regulation of transcription, DNA-templated; P:regulation of transcription, DNA-templated; P:eukaryotic translation initiation factor 4F complex assembly; F:DNA-binding transcription factor activity; F:RNA strand annealing activity; C:transcription regulator complex	Coil (COILS); G3DSA:1.20.5.170 (GENE3D); mobidb-lite (MOBIDB_LITE); mobidb-lite (MOBIDB_LITE); mobidb-lite (MOBIDB_LITE); mobidb-lite (MOBIDB_LITE); mobidb-lite (MOBIDB_LITE); mobidb-lite (MOBIDB_LITE); mobidb-lite (MOBIDB_LITE); IPR004827 (PROSITE_PROFILES); cd14813 (CDD); SSF57959 (SUPERFAMILY)	P:GO:0006355; F:GO:0003700	P:regulation of transcription, DNA-templated; F:DNA-binding transcription factor activity
STEC_011507.t1	vacuolar sorting-associated 16 homolog	7	P:GO:0006886; P:GO:0007033; F:GO:0005515; C:GO:0005765; C:GO:0030897; C:GO:0031902; C:GO:0033263	P:intracellular protein transport; P:vacuole organization; F:protein binding; C:lysosomal membrane; C:HOPS complex; C:late endosome membrane; C:CORVET complex	IPR016534 (PIRSF); IPR038132 (G3DSA:1.10.150.GENE3D); IPR006925 (PFAM); IPR006926 (PFAM); IPR016534 (PANTHER); IPR036322 (SUPERFAMILY)	P:GO:0006886; P:GO:0007033; F:GO:0005515; C:GO:0005737	P:intracellular protein transport; P:vacuole organization; F:protein binding; C:cytoplasm
STEC_011508.t1	vesicle-associated membrane -associated B-like isoform X3	5	P:GO:0070972; F:GO:0033149; C:GO:0005789; C:GO:0016021; C:GO:0030054	P:protein localization to endoplasmic reticulum; F:FFAT motif binding; C:endoplasmic reticulum membrane; C:integral component of membrane; C:cell junction	Coil (COILS); IPR000535 (PFAM); IPR013783 (G3DSA:2.60.40.GENE3D); IPR016763 (PANTHER); PTHR10809:SF12 (PANTHER); IPR000535 (PROSITE_PROFILES); IPR008962 (SUPERFAMILY)	C:GO:0005789	C:endoplasmic reticulum membrane
STEC_011509.t1	vacuolar sorting-associated 4	3	F:GO:0005524; F:GO:0016887; C:GO:0016020	F:ATP binding; F:ATP hydrolysis activity; C:membrane	IPR003593 (SMART); IPR007330 (SMART); IPR041569 (PFAM); IPR003959 (PFAM); G3DSA:1.20.58.80 (GENE3D); IPR015415 (PFAM); IPR007330 (PFAM); IPR027417 (G3DSA:3.40.50.GENE3D); G3DSA:1.10.8.60 (GENE3D); mobidb-lite (MOBIDB_LITE); IPR031255 (PTHR23074:PANTHER); PTHR23074 (PANTHER); IPR003960 (PROSITE_PATTERNS); cd02678 (CDD); cd00009 (CDD); IPR036181 (SUPERFAMILY); IPR027417 (SUPERFAMILY)	F:GO:0005524; F:GO:0016887	F:ATP binding; F:ATP hydrolysis activity
STEC_011510.t1	tyrosine--tRNA mitochondrial	7	P:GO:0000162; P:GO:0006437; P:GO:0006571; P:GO:0009094; F:GO:0003723; F:GO:0004831; F:GO:0005524	P:tryptophan biosynthetic process; P:tyrosyl-tRNA aminoacylation; P:tyrosine biosynthetic process; P:L-phenylalanine biosynthetic process; F:RNA binding; F:tyrosine-tRNA ligase activity; F:ATP binding	IPR002307 (PRINTS); IPR014729 (G3DSA:3.40.50.GENE3D); IPR002305 (PFAM); IPR002307 (TIGRFAM); G3DSA:1.10.240.10 (GENE3D); IPR036986 (G3DSA:3.10.290.GENE3D); IPR024088 (PANTHER); PTHR11766:SF0 (PANTHER); IPR001412 (PROSITE_PATTERNS); IPR024107 (HAMAP); IPR002307 (CDD); SSF55174 (SUPERFAMILY); SSF52374 (SUPERFAMILY)	P:GO:0006418; P:GO:0006437; F:GO:0000166; F:GO:0003723; F:GO:0004812; F:GO:0004831; F:GO:0005524	P:tRNA aminoacylation for protein translation; P:tyrosyl-tRNA aminoacylation; F:nucleotide binding; F:RNA binding; F:aminoacyl-tRNA ligase activity; F:tyrosine-tRNA ligase activity; F:ATP binding
STEC_011510.t2	tyrosine--tRNA mitochondrial	7	P:GO:0000162; P:GO:0006437; P:GO:0006571; P:GO:0009094; F:GO:0003723; F:GO:0004831; F:GO:0005524	P:tryptophan biosynthetic process; P:tyrosyl-tRNA aminoacylation; P:tyrosine biosynthetic process; P:L-phenylalanine biosynthetic process; F:RNA binding; F:tyrosine-tRNA ligase activity; F:ATP binding	IPR002307 (PRINTS); IPR036986 (G3DSA:3.10.290.GENE3D); IPR002305 (PFAM); IPR014729 (G3DSA:3.40.50.GENE3D); IPR002307 (TIGRFAM); G3DSA:1.10.240.10 (GENE3D); IPR024088 (PANTHER); PTHR11766:SF0 (PANTHER); IPR001412 (PROSITE_PATTERNS); IPR024107 (HAMAP); IPR002307 (CDD); SSF55174 (SUPERFAMILY); SSF52374 (SUPERFAMILY)	P:GO:0006418; P:GO:0006437; F:GO:0000166; F:GO:0003723; F:GO:0004812; F:GO:0004831; F:GO:0005524	P:tRNA aminoacylation for protein translation; P:tyrosyl-tRNA aminoacylation; F:nucleotide binding; F:RNA binding; F:aminoacyl-tRNA ligase activity; F:tyrosine-tRNA ligase activity; F:ATP binding
STEC_011511.t1	transmembrane 205	1	C:GO:0016021	C:integral component of membrane	IPR025423 (PFAM); PTHR23241 (PANTHER); PTHR23241:SF102 (PANTHER)	no GO terms	no GO terms
STEC_011511.t2	transmembrane 205	1	C:GO:0016021	C:integral component of membrane	IPR025423 (PFAM); PTHR23241:SF102 (PANTHER); PTHR23241 (PANTHER)	no GO terms	no GO terms
STEC_011512.t1	sevenless isoform X1	6	P:GO:0007169; P:GO:0018108; F:GO:0004714; F:GO:0005515; F:GO:0005524; C:GO:0016021	P:transmembrane receptor protein tyrosine kinase signaling pathway; P:peptidyl-tyrosine phosphorylation; F:transmembrane receptor protein tyrosine kinase activity; F:protein binding; F:ATP binding; C:integral component of membrane	IPR001245 (PRINTS); IPR020635 (SMART); IPR003961 (SMART); G3DSA:3.30.200.20 (GENE3D); IPR011042 (G3DSA:2.120.10.GENE3D); IPR001245 (PFAM); G3DSA:1.10.510.10 (GENE3D); IPR013783 (G3DSA:2.60.40.GENE3D); IPR011042 (G3DSA:2.120.10.GENE3D); IPR013783 (G3DSA:2.60.40.GENE3D); IPR013783 (G3DSA:2.60.40.GENE3D); IPR013783 (G3DSA:2.60.40.GENE3D); IPR013783 (G3DSA:2.60.40.GENE3D); IPR003961 (PFAM); mobidb-li…	P:GO:0006468; P:GO:0007169; F:GO:0004672; F:GO:0004713; F:GO:0004714; F:GO:0005515; F:GO:0005524; C:GO:0016020	P:protein phosphorylation; P:transmembrane receptor protein tyrosine kinase signaling pathway; F:protein kinase activity; F:protein tyrosine kinase activity; F:transmembrane receptor protein tyrosine kinase activity; F:protein binding; F:ATP binding; C:membrane
STEC_011513.t1	peste-like	1	C:GO:0016020	C:membrane	IPR002159 (PFAM); IPR002159 (PANTHER); PTHR11923:SF93 (PANTHER)	C:GO:0016020	C:membrane
STEC_011514.t1	proton-coupled amino acid transporter CG1139 isoform X2	1	C:GO:0016021	C:integral component of membrane	IPR013057 (PFAM); mobidb-lite (MOBIDB_LITE); mobidb-lite (MOBIDB_LITE); PTHR22950 (PANTHER); PTHR22950:SF150 (PANTHER)	no GO terms	no GO terms
STEC_011515.t1	proton-coupled amino acid transporter CG1139	1	C:GO:0016021	C:integral component of membrane	IPR013057 (PFAM); mobidb-lite (MOBIDB_LITE); mobidb-lite (MOBIDB_LITE); PTHR22950 (PANTHER); PTHR22950:SF150 (PANTHER)	no GO terms	no GO terms
STEC_011516.t1	proton-coupled amino acid transporter CG1139 isoform X2	3	P:GO:0006508; F:GO:0004181; F:GO:0008270	P:proteolysis; F:metallocarboxypeptidase activity; F:zinc ion binding	IPR000834 (PRINTS); IPR000834 (SMART); IPR003146 (PFAM); IPR013057 (PFAM); IPR036990 (G3DSA:3.30.70.GENE3D); IPR000834 (PFAM); G3DSA:3.40.630.10 (GENE3D); mobidb-lite (MOBIDB_LITE); mobidb-lite (MOBIDB_LITE); mobidb-lite (MOBIDB_LITE); mobidb-lite (MOBIDB_LITE); mobidb-lite (MOBIDB_LITE); mobidb-lite (MOBIDB_LITE); mobidb-lite (MOBIDB_LITE); mobidb-lite (MOBIDB_LITE); mobidb-lite (MOBIDB_LITE); m…	P:GO:0006508; F:GO:0004181; F:GO:0008270	P:proteolysis; F:metallocarboxypeptidase activity; F:zinc ion binding
STEC_011517.t1	serine threonine- kinase Smg1	2	F:GO:0005515; F:GO:0016301	F:protein binding; F:kinase activity	Coil (COILS); IPR003152 (SMART); IPR036940 (G3DSA:1.10.1070.GENE3D); IPR003152 (PFAM); mobidb-lite (MOBIDB_LITE); mobidb-lite (MOBIDB_LITE); mobidb-lite (MOBIDB_LITE); PTHR11139 (PANTHER); PTHR11139:SF111 (PANTHER); IPR003152 (PROSITE_PROFILES); IPR011009 (SUPERFAMILY)	F:GO:0005515; F:GO:0016301	F:protein binding; F:kinase activity
STEC_011518.t1	histamine H2 receptor-like	3	P:GO:0007186; F:GO:0004930; C:GO:0016021	P:G protein-coupled receptor signaling pathway; F:G protein-coupled receptor activity; C:integral component of membrane	IPR000276 (PRINTS); IPR000276 (SMART); IPR000276 (PFAM); G3DSA:1.20.1070.10 (GENE3D); mobidb-lite (MOBIDB_LITE); mobidb-lite (MOBIDB_LITE); PTHR24247:SF234 (PANTHER); PTHR24247 (PANTHER); IPR000276 (PROSITE_PATTERNS); IPR017452 (PROSITE_PROFILES); cd14967 (CDD); SSF81321 (SUPERFAMILY)	P:GO:0007186; F:GO:0004930; C:GO:0016021	P:G protein-coupled receptor signaling pathway; F:G protein-coupled receptor activity; C:integral component of membrane
STEC_011519.t1	serine threonine- kinase Smg1	4	P:GO:0000184; P:GO:0009069; P:GO:0016310; F:GO:0004674	P:nuclear-transcribed mRNA catabolic process, nonsense-mediated decay; P:serine family amino acid metabolic process; P:phosphorylation; F:protein serine/threonine kinase activity	Coil (COILS); IPR000403 (SMART); SM01345 (SMART); IPR000403 (PFAM); IPR031559 (PFAM); G3DSA:3.30.1010.10 (GENE3D); IPR036940 (G3DSA:1.10.1070.GENE3D); mobidb-lite (MOBIDB_LITE); mobidb-lite (MOBIDB_LITE); mobidb-lite (MOBIDB_LITE); mobidb-lite (MOBIDB_LITE); mobidb-lite (MOBIDB_LITE); mobidb-lite (MOBIDB_LITE); mobidb-lite (MOBIDB_LITE); PTHR11139:SF108 (PANTHER); PTHR11139 (PANTHER); IPR018936 (…	P:GO:0000184; P:GO:0016310; F:GO:0004674; F:GO:0016301	P:nuclear-transcribed mRNA catabolic process, nonsense-mediated decay; P:phosphorylation; F:protein serine/threonine kinase activity; F:kinase activity
STEC_011520.t1	gSG1b salivary				no IPS match	no IPS match	no IPS match
STEC_011521.t1	lipoamide acyltransferase component of branched-chain alpha-keto acid dehydrogenase mitochondrial	1	F:GO:0016746	F:acyltransferase activity	IPR001078 (PFAM); G3DSA:2.40.50.100 (GENE3D); IPR023213 (G3DSA:3.30.559.GENE3D); IPR000089 (PFAM); IPR004167 (PFAM); IPR036625 (G3DSA:4.10.320.GENE3D); mobidb-lite (MOBIDB_LITE); PTHR43178:SF5 (PANTHER); PTHR43178 (PANTHER); IPR003016 (PROSITE_PATTERNS); IPR004167 (PROSITE_PROFILES); IPR000089 (PROSITE_PROFILES); cd06849 (CDD); IPR011053 (SUPERFAMILY); IPR036625 (SUPERFAMILY); SSF52777 (SUPERFAMI…	F:GO:0016746	F:acyltransferase activity
STEC_011522.t1	E3 ubiquitin- ligase Hakai	3	P:GO:0016567; F:GO:0046872; F:GO:0061630	P:protein ubiquitination; F:metal ion binding; F:ubiquitin protein ligase activity	IPR013083 (G3DSA:3.30.40.GENE3D); IPR041042 (PFAM); G3DSA:6.10.140.2210 (GENE3D); mobidb-lite (MOBIDB_LITE); mobidb-lite (MOBIDB_LITE); mobidb-lite (MOBIDB_LITE); IPR040383 (PANTHER); PTHR13480:SF0 (PANTHER); IPR017907 (PROSITE_PATTERNS); IPR001841 (PROSITE_PROFILES); IPR040380 (CDD)	P:GO:0016567; F:GO:0061630	P:protein ubiquitination; F:ubiquitin protein ligase activity
STEC_011523.t1	probable phosphomevalonate kinase	6	P:GO:0006695; P:GO:0016310; P:GO:0019287; F:GO:0004631; F:GO:0005524; C:GO:0005829	P:cholesterol biosynthetic process; P:phosphorylation; P:isopentenyl diphosphate biosynthetic process, mevalonate pathway; F:phosphomevalonate kinase activity; F:ATP binding; C:cytosol	IPR005919 (PFAM); IPR005919 (TIGRFAM); IPR005919 (PIRSF); IPR027417 (G3DSA:3.40.50.GENE3D); IPR005919 (PANTHER); IPR027417 (SUPERFAMILY)	P:GO:0006695; F:GO:0004631; C:GO:0005737	P:cholesterol biosynthetic process; F:phosphomevalonate kinase activity; C:cytoplasm
STEC_011524.t1	UNC93	3	P:GO:0055085; F:GO:0022857; C:GO:0016021	P:transmembrane transport; F:transmembrane transporter activity; C:integral component of membrane	Coil (COILS); IPR036259 (G3DSA:1.20.1250.GENE3D); IPR010291 (PFAM); IPR036259 (G3DSA:1.20.1250.GENE3D); mobidb-lite (MOBIDB_LITE); mobidb-lite (MOBIDB_LITE); mobidb-lite (MOBIDB_LITE); mobidb-lite (MOBIDB_LITE); mobidb-lite (MOBIDB_LITE); PTHR19444 (PANTHER); cd17406 (CDD); IPR036259 (SUPERFAMILY); IPR036259 (SUPERFAMILY)	no GO terms	no GO terms
STEC_011525.t1	allatostatins MIP				no IPS match	no IPS match	no IPS match
STEC_011526.t1	derlin-2	2	C:GO:0005789; C:GO:0016021	C:endoplasmic reticulum membrane; C:integral component of membrane	IPR007599 (PFAM); PTHR11009:SF5 (PANTHER); PTHR11009 (PANTHER); IPR035952 (SUPERFAMILY)	no GO terms	no GO terms
STEC_011527.t1	dnaJ homolog subfamily C member 25 homolog	2	P:GO:0006457; C:GO:0016021	P:protein folding; C:integral component of membrane	Coil (COILS); IPR001623 (PRINTS); IPR001623 (SMART); IPR036869 (G3DSA:1.10.287.GENE3D); IPR001623 (PFAM); mobidb-lite (MOBIDB_LITE); mobidb-lite (MOBIDB_LITE); IPR044632 (PANTHER); IPR018253 (PROSITE_PATTERNS); IPR001623 (PROSITE_PROFILES); PS51257 (PROSITE_PROFILES); IPR001623 (CDD); IPR036869 (SUPERFAMILY)	P:GO:0006457	P:protein folding
STEC_011527.t2	dnaJ homolog subfamily C member 25 homolog	2	P:GO:0006457; C:GO:0016021	P:protein folding; C:integral component of membrane	Coil (COILS); IPR001623 (PRINTS); IPR001623 (SMART); IPR036869 (G3DSA:1.10.287.GENE3D); IPR001623 (PFAM); mobidb-lite (MOBIDB_LITE); mobidb-lite (MOBIDB_LITE); IPR044632 (PANTHER); IPR018253 (PROSITE_PATTERNS); PS51257 (PROSITE_PROFILES); IPR001623 (PROSITE_PROFILES); IPR001623 (CDD); IPR036869 (SUPERFAMILY)	P:GO:0006457	P:protein folding
STEC_011528.t1	tubulin alpha-2 chain	6	P:GO:0007010; P:GO:0007017; F:GO:0003924; F:GO:0005200; F:GO:0005525; C:GO:0005874	P:cytoskeleton organization; P:microtubule-based process; F:GTPase activity; F:structural constituent of cytoskeleton; F:GTP binding; C:microtubule	IPR002452 (PRINTS); IPR000217 (PRINTS); IPR003008 (SMART); IPR018316 (SMART); IPR003008 (PFAM); IPR023123 (G3DSA:1.10.287.GENE3D); IPR037103 (G3DSA:3.30.1330.GENE3D); IPR018316 (PFAM); IPR036525 (G3DSA:3.40.50.GENE3D); PTHR11588:SF64 (PANTHER); IPR000217 (PANTHER); IPR017975 (PROSITE_PATTERNS); cd02186 (CDD); IPR008280 (SUPERFAMILY); IPR036525 (SUPERFAMILY)	P:GO:0007017; F:GO:0003924; F:GO:0005200; F:GO:0005525; C:GO:0005874	P:microtubule-based process; F:GTPase activity; F:structural constituent of cytoskeleton; F:GTP binding; C:microtubule
STEC_011529.t1	isoform A	6	P:GO:0007166; P:GO:0007186; F:GO:0004888; F:GO:0004930; C:GO:0016020; C:GO:0016021	P:cell surface receptor signaling pathway; P:G protein-coupled receptor signaling pathway; F:transmembrane signaling receptor activity; F:G protein-coupled receptor activity; C:membrane; C:integral component of membrane	mobidb-lite (MOBIDB_LITE)	no GO terms	no GO terms
STEC_011530.t1	aminopeptidase N	5	P:GO:0006508; F:GO:0004177; F:GO:0008237; F:GO:0008270; C:GO:0016020	P:proteolysis; F:aminopeptidase activity; F:metallopeptidase activity; F:zinc ion binding; C:membrane	IPR001930 (PRINTS); G3DSA:1.25.50.20 (GENE3D); IPR024571 (PFAM); PF17900 (PFAM); G3DSA:2.60.40.1910 (GENE3D); IPR042097 (G3DSA:2.60.40.GENE3D); IPR027268 (G3DSA:1.10.390.GENE3D); IPR014782 (PFAM); mobidb-lite (MOBIDB_LITE); PTHR11533 (PANTHER); PTHR11533:SF18 (PANTHER); IPR034016 (CDD); SSF55486 (SUPERFAMILY); IPR042097 (SUPERFAMILY)	P:GO:0006508; F:GO:0008237; F:GO:0008270	P:proteolysis; F:metallopeptidase activity; F:zinc ion binding
STEC_011531.t1	AAEL017167- partial	4	P:GO:0007166; P:GO:0007186; F:GO:0004930; C:GO:0016021	P:cell surface receptor signaling pathway; P:G protein-coupled receptor signaling pathway; F:G protein-coupled receptor activity; C:integral component of membrane	G3DSA:2.60.220.50 (GENE3D); IPR000203 (PFAM); G3DSA:1.20.1070.10 (GENE3D); IPR000832 (PFAM); mobidb-lite (MOBIDB_LITE); mobidb-lite (MOBIDB_LITE); mobidb-lite (MOBIDB_LITE); mobidb-lite (MOBIDB_LITE); PTHR12011:SF437 (PANTHER); PTHR12011 (PANTHER); IPR000203 (PROSITE_PROFILES); IPR017981 (PROSITE_PROFILES); cd15040 (CDD); SSF81321 (SUPERFAMILY)	P:GO:0007166; P:GO:0007186; F:GO:0004888; F:GO:0004930; C:GO:0016021	P:cell surface receptor signaling pathway; P:G protein-coupled receptor signaling pathway; F:transmembrane signaling receptor activity; F:G protein-coupled receptor activity; C:integral component of membrane
STEC_011532.t1	aminopeptidase N-like	5	P:GO:0006508; F:GO:0004177; F:GO:0008237; F:GO:0008270; C:GO:0016021	P:proteolysis; F:aminopeptidase activity; F:metallopeptidase activity; F:zinc ion binding; C:integral component of membrane	IPR042097 (G3DSA:2.60.40.GENE3D); IPR027268 (G3DSA:1.10.390.GENE3D); G3DSA:2.60.40.1910 (GENE3D); IPR024571 (PFAM); IPR042097 (G3DSA:2.60.40.GENE3D); PF17900 (PFAM); G3DSA:1.25.50.20 (GENE3D); IPR014782 (PFAM); mobidb-lite (MOBIDB_LITE); mobidb-lite (MOBIDB_LITE); mobidb-lite (MOBIDB_LITE); mobidb-lite (MOBIDB_LITE); mobidb-lite (MOBIDB_LITE); PTHR11533:SF283 (PANTHER); PTHR11533 (PANTHER); PTHR1…	F:GO:0008237; F:GO:0008270	F:metallopeptidase activity; F:zinc ion binding
STEC_011533.t1	head-specific guanylate cyclase	8	P:GO:0006144; P:GO:0006182; P:GO:0035556; P:GO:0046039; F:GO:0004383; F:GO:0005525; F:GO:0020037; C:GO:0005737	P:purine nucleobase metabolic process; P:cGMP biosynthetic process; P:intracellular signal transduction; P:GTP metabolic process; F:guanylate cyclase activity; F:GTP binding; F:heme binding; C:cytoplasm	Coil (COILS); IPR001054 (SMART); IPR038158 (G3DSA:3.90.1520.GENE3D); G3DSA:6.10.250.780 (GENE3D); IPR011644 (PFAM); IPR031165 (PFAM); G3DSA:3.40.630.30 (GENE3D); IPR011645 (PFAM); IPR029787 (G3DSA:3.30.70.GENE3D); IPR042463 (G3DSA:3.30.450.GENE3D); IPR001054 (PFAM); PTHR45655 (PANTHER); PTHR45655:SF6 (PANTHER); IPR018297 (PROSITE_PATTERNS); IPR031165 (PROSITE_PROFILES); IPR001054 (PROSITE_PROFILE…	P:GO:0006182; P:GO:0009190; P:GO:0035556; F:GO:0004383; F:GO:0016849; F:GO:0020037	P:cGMP biosynthetic process; P:cyclic nucleotide biosynthetic process; P:intracellular signal transduction; F:guanylate cyclase activity; F:phosphorus-oxygen lyase activity; F:heme binding
STEC_011534.t1	general odorant-binding 99a	3	P:GO:0007608; P:GO:0050896; F:GO:0005549	P:sensory perception of smell; P:response to stimulus; F:odorant binding	IPR006170 (SMART); IPR036728 (G3DSA:1.10.238.GENE3D); IPR006170 (PFAM); PTHR11857 (PANTHER); PTHR11857:SF46 (PANTHER); IPR036728 (SUPERFAMILY)	F:GO:0005549	F:odorant binding
STEC_011535.t1	EF-hand calcium-binding domain-containing 1-like isoform X1	1	F:GO:0005509	F:calcium ion binding	IPR002048 (SMART); IPR002048 (PFAM); G3DSA:1.10.238.10 (GENE3D); mobidb-lite (MOBIDB_LITE); mobidb-lite (MOBIDB_LITE); mobidb-lite (MOBIDB_LITE); mobidb-lite (MOBIDB_LITE); PTHR23055:SF60 (PANTHER); IPR028846 (PANTHER); IPR018247 (PROSITE_PATTERNS); IPR018247 (PROSITE_PATTERNS); IPR002048 (PROSITE_PROFILES); IPR002048 (PROSITE_PROFILES); IPR002048 (CDD); IPR011992 (SUPERFAMILY)	F:GO:0005509	F:calcium ion binding
STEC_011536.t1	short-chain dehydrogenase	5	P:GO:0005975; P:GO:0055114; F:GO:0003796; F:GO:0016491; C:GO:0016021	P:carbohydrate metabolic process; P:obsolete oxidation-reduction process; F:lysozyme activity; F:oxidoreductase activity; C:integral component of membrane	IPR002347 (PRINTS); IPR002347 (PRINTS); G3DSA:3.40.50.720 (GENE3D); IPR008597 (PFAM); IPR002347 (PFAM); G3DSA:1.10.530.10 (GENE3D),PIRSR000095-1 (PIRSR),PIRSR000094-3 (PIRSR); PTHR24322 (PANTHER); PTHR24322:SF730 (PANTHER); IPR020904 (PROSITE_PATTERNS); IPR020904 (PROSITE_PATTERNS); IPR008597 (PROSITE_PROFILES); cd05339 (CDD); IPR008597 (CDD); cd05339 (CDD); IPR036291 (SUPERFAMILY); IPR036291 (SU…	F:GO:0003796; F:GO:0016491	F:lysozyme activity; F:oxidoreductase activity
STEC_011537.t1	maestro heat-like repeat-containing family member 1				Coil (COILS); IPR011989 (G3DSA:1.25.10.GENE3D); PTHR23120:SF0 (PANTHER); PTHR23120 (PANTHER); IPR016024 (SUPERFAMILY); IPR016024 (SUPERFAMILY)	no GO terms	no GO terms
STEC_011538.t1	ubiquitin carboxyl-terminal hydrolase 2-like isoform X1	5	P:GO:0006508; P:GO:0006511; P:GO:0016579; F:GO:0004843; F:GO:0008233	P:proteolysis; P:ubiquitin-dependent protein catabolic process; P:protein deubiquitination; F:thiol-dependent deubiquitinase; F:peptidase activity	mobidb-lite (MOBIDB_LITE); mobidb-lite (MOBIDB_LITE)	no GO terms	no GO terms
STEC_011539.t1	ubiquitin carboxyl-terminal hydrolase Usp2-like isoform X1	3	P:GO:0006511; P:GO:0016579; F:GO:0004843	P:ubiquitin-dependent protein catabolic process; P:protein deubiquitination; F:thiol-dependent deubiquitinase	G3DSA:3.90.70.10 (GENE3D); IPR001394 (PFAM); mobidb-lite (MOBIDB_LITE); mobidb-lite (MOBIDB_LITE); mobidb-lite (MOBIDB_LITE); mobidb-lite (MOBIDB_LITE); mobidb-lite (MOBIDB_LITE); mobidb-lite (MOBIDB_LITE); mobidb-lite (MOBIDB_LITE); PTHR21646:SF63 (PANTHER); PTHR21646 (PANTHER); IPR018200 (PROSITE_PATTERNS); IPR018200 (PROSITE_PATTERNS); IPR028889 (PROSITE_PROFILES); cd02674 (CDD); IPR038765 (SU…	P:GO:0006511; P:GO:0016579; F:GO:0004843	P:ubiquitin-dependent protein catabolic process; P:protein deubiquitination; F:thiol-dependent deubiquitinase
STEC_011540.t1	mediator of RNA polymerase II transcription subunit 8	5	P:GO:0006355; P:GO:0006357; F:GO:0003712; C:GO:0005667; C:GO:0016592	P:regulation of transcription, DNA-templated; P:regulation of transcription by RNA polymerase II; F:transcription coregulator activity; C:transcription regulator complex; C:mediator complex	IPR019364 (PFAM); IPR019364 (PANTHER)	P:GO:0006357; F:GO:0003712; C:GO:0016592	P:regulation of transcription by RNA polymerase II; F:transcription coregulator activity; C:mediator complex
STEC_011541.t1	tyramine beta-hydroxylase	5	P:GO:0006570; P:GO:0006584; P:GO:0055114; F:GO:0004500; F:GO:0005507	P:tyrosine metabolic process; P:catecholamine metabolic process; P:obsolete oxidation-reduction process; F:dopamine beta-monooxygenase activity; F:copper ion binding	IPR028460 (PRINTS); IPR005018 (SMART); IPR024548 (PFAM); IPR005018 (PFAM); IPR014784 (G3DSA:2.60.120.GENE3D); IPR000323 (PFAM); IPR036939 (G3DSA:2.60.120.GENE3D); mobidb-lite (MOBIDB_LITE); mobidb-lite (MOBIDB_LITE); IPR000945 (PANTHER); PTHR10157:SF29 (PANTHER); IPR020611 (PROSITE_PATTERNS); IPR005018 (PROSITE_PROFILES); cd09631 (CDD); IPR008977 (SUPERFAMILY); IPR008977 (SUPERFAMILY)	F:GO:0003824; F:GO:0004497; F:GO:0004500; F:GO:0005507; F:GO:0016715	F:catalytic activity; F:monooxygenase activity; F:dopamine beta-monooxygenase activity; F:copper ion binding; F:oxidoreductase activity, acting on paired donors, with incorporation or reduction of molecular oxygen, reduced ascorbate as one donor, and incorporation of one atom of oxygen
STEC_011542.t1	hypothetical protein AND_000553	1	C:GO:0016021	C:integral component of membrane	IPR001304 (SMART); IPR006585 (SMART); IPR000436 (SMART); IPR016186 (G3DSA:3.10.100.GENE3D); G3DSA:2.10.70.10 (GENE3D); IPR000436 (PFAM); IPR001304 (PFAM); G3DSA:2.10.70.10 (GENE3D); G3DSA:2.10.70.10 (GENE3D); G3DSA:2.60.120.260 (GENE3D); mobidb-lite (MOBIDB_LITE); mobidb-lite (MOBIDB_LITE); mobidb-lite (MOBIDB_LITE); mobidb-lite (MOBIDB_LITE); mobidb-lite (MOBIDB_LITE); mobidb-lite (MOBIDB_LITE);…	no GO terms	no GO terms
STEC_011543.t1	Mo25				Coil (COILS); IPR011989 (G3DSA:1.25.10.GENE3D); IPR013878 (PFAM); IPR013878 (PANTHER); PTHR10182:SF11 (PANTHER); IPR016024 (SUPERFAMILY)	no GO terms	no GO terms
STEC_011544.t1	sorting nexin-29	1	F:GO:0035091	F:phosphatidylinositol binding	Coil (COILS); IPR004012 (SMART); IPR001683 (SMART); IPR004012 (PFAM); IPR037213 (G3DSA:1.20.58.GENE3D); IPR001683 (PFAM); IPR036871 (G3DSA:3.30.1520.GENE3D); mobidb-lite (MOBIDB_LITE); mobidb-lite (MOBIDB_LITE); PTHR47194 (PANTHER); IPR001683 (PROSITE_PROFILES); IPR004012 (PROSITE_PROFILES); IPR036871 (SUPERFAMILY); IPR037213 (SUPERFAMILY)	F:GO:0035091	F:phosphatidylinositol binding
STEC_011545.t1	---NA---				no IPS match	no IPS match	no IPS match
STEC_011546.t1	proteasome activator complex subunit 3	1	C:GO:0008537	C:proteasome activator complex	IPR003186 (PFAM); IPR036996 (G3DSA:1.20.5.GENE3D); IPR036997 (G3DSA:1.20.120.GENE3D); IPR003185 (PFAM); mobidb-lite (MOBIDB_LITE); IPR009077 (PANTHER); PTHR10660:SF2 (PANTHER); IPR036252 (SUPERFAMILY)	C:GO:0008537	C:proteasome activator complex
STEC_011547.t1	mediator of RNA polymerase II transcription subunit 15-like	2	F:GO:0003677; C:GO:0005634	F:DNA binding; C:nucleus	Coil (COILS); Coil (COILS); Coil (COILS); Coil (COILS); IPR009071 (SMART); IPR009071 (PFAM); IPR036910 (G3DSA:1.10.30.GENE3D); mobidb-lite (MOBIDB_LITE); mobidb-lite (MOBIDB_LITE); mobidb-lite (MOBIDB_LITE); mobidb-lite (MOBIDB_LITE); mobidb-lite (MOBIDB_LITE); mobidb-lite (MOBIDB_LITE); mobidb-lite (MOBIDB_LITE); mobidb-lite (MOBIDB_LITE); PTHR45781 (PANTHER); PTHR45781:SF1 (PANTHER); IPR009071 …	no GO terms	no GO terms
STEC_011548.t1	cytochrome P450 mitochondrial	6	P:GO:0055114; F:GO:0004497; F:GO:0005506; F:GO:0016705; F:GO:0020037; C:GO:0016020	P:obsolete oxidation-reduction process; F:monooxygenase activity; F:iron ion binding; F:oxidoreductase activity, acting on paired donors, with incorporation or reduction of molecular oxygen; F:heme binding; C:membrane	IPR001128 (PRINTS); IPR002401 (PRINTS); IPR001128 (PFAM); IPR036396 (G3DSA:1.10.630.GENE3D); PTHR24291:SF161 (PANTHER); PTHR24291 (PANTHER); IPR036396 (SUPERFAMILY)	F:GO:0004497; F:GO:0005506; F:GO:0016705; F:GO:0020037	F:monooxygenase activity; F:iron ion binding; F:oxidoreductase activity, acting on paired donors, with incorporation or reduction of molecular oxygen; F:heme binding
STEC_011549.t1	myosin heavy striated muscle-like isoform X2				Coil (COILS); Coil (COILS); Coil (COILS); Coil (COILS); mobidb-lite (MOBIDB_LITE); mobidb-lite (MOBIDB_LITE); mobidb-lite (MOBIDB_LITE); IPR038830 (PANTHER)	no GO terms	no GO terms
STEC_011550.t1	transmembrane 120 homolog isoform X1	1	C:GO:0016021	C:integral component of membrane	Coil (COILS); IPR012926 (PFAM); mobidb-lite (MOBIDB_LITE); IPR012926 (PANTHER)	C:GO:0016021	C:integral component of membrane
STEC_011551.t1	uncharacterized protein LOC118465248	2	C:GO:0016020; C:GO:0016021	C:membrane; C:integral component of membrane	mobidb-lite (MOBIDB_LITE); mobidb-lite (MOBIDB_LITE); mobidb-lite (MOBIDB_LITE); mobidb-lite (MOBIDB_LITE); IPR036259 (SUPERFAMILY)	no GO terms	no GO terms
STEC_011552.t1	location of vulva defective 1-like				G3DSA:6.10.250.1010 (GENE3D); mobidb-lite (MOBIDB_LITE); mobidb-lite (MOBIDB_LITE); mobidb-lite (MOBIDB_LITE); mobidb-lite (MOBIDB_LITE); mobidb-lite (MOBIDB_LITE); mobidb-lite (MOBIDB_LITE)	no GO terms	no GO terms
STEC_011552.t2	location of vulva defective 1-like				G3DSA:6.10.250.1010 (GENE3D); mobidb-lite (MOBIDB_LITE); mobidb-lite (MOBIDB_LITE); mobidb-lite (MOBIDB_LITE); mobidb-lite (MOBIDB_LITE); mobidb-lite (MOBIDB_LITE); mobidb-lite (MOBIDB_LITE)	no GO terms	no GO terms
STEC_011553.t1	pupal cuticle 27-like	1	F:GO:0042302	F:structural constituent of cuticle	IPR000618 (PRINTS); IPR000618 (PFAM); mobidb-lite (MOBIDB_LITE); PTHR10380:SF205 (PANTHER); PTHR10380 (PANTHER); IPR000618 (PROSITE_PROFILES)	no GO terms	no GO terms
STEC_011554.t1	tyrosine- phosphatase non-receptor type 23	1	F:GO:0042302	F:structural constituent of cuticle	IPR000618 (PFAM); mobidb-lite (MOBIDB_LITE); mobidb-lite (MOBIDB_LITE); mobidb-lite (MOBIDB_LITE); mobidb-lite (MOBIDB_LITE); mobidb-lite (MOBIDB_LITE); PTHR10380:SF205 (PANTHER); PTHR10380 (PANTHER); IPR031311 (PROSITE_PATTERNS); IPR000618 (PROSITE_PROFILES)	no GO terms	no GO terms
STEC_011554.t2	tyrosine- phosphatase non-receptor type 23	1	F:GO:0042302	F:structural constituent of cuticle	IPR000618 (PFAM); mobidb-lite (MOBIDB_LITE); mobidb-lite (MOBIDB_LITE); mobidb-lite (MOBIDB_LITE); mobidb-lite (MOBIDB_LITE); mobidb-lite (MOBIDB_LITE); PTHR10380:SF205 (PANTHER); PTHR10380 (PANTHER); IPR031311 (PROSITE_PATTERNS); IPR000618 (PROSITE_PROFILES)	no GO terms	no GO terms
STEC_011555.t1	hornerin				mobidb-lite (MOBIDB_LITE); mobidb-lite (MOBIDB_LITE); mobidb-lite (MOBIDB_LITE); mobidb-lite (MOBIDB_LITE); mobidb-lite (MOBIDB_LITE)	no GO terms	no GO terms
STEC_011555.t2	hornerin				mobidb-lite (MOBIDB_LITE); mobidb-lite (MOBIDB_LITE); mobidb-lite (MOBIDB_LITE); mobidb-lite (MOBIDB_LITE); mobidb-lite (MOBIDB_LITE)	no GO terms	no GO terms
STEC_011556.t1	uncharacterized protein LOC118465630	2	C:GO:0016020; C:GO:0016021	C:membrane; C:integral component of membrane	IPR029034 (G3DSA:2.10.90.GENE3D); IPR032104 (PFAM); mobidb-lite (MOBIDB_LITE); PTHR23199:SF4 (PANTHER); PTHR23199 (PANTHER); PS51257 (PROSITE_PROFILES); IPR029034 (SUPERFAMILY)	no GO terms	no GO terms
STEC_011557.t1	uncharacterized protein LOC118465604	1	C:GO:0016021	C:integral component of membrane	Coil (COILS); IPR029034 (G3DSA:2.10.90.GENE3D); IPR032104 (PFAM); mobidb-lite (MOBIDB_LITE); mobidb-lite (MOBIDB_LITE); mobidb-lite (MOBIDB_LITE); mobidb-lite (MOBIDB_LITE); mobidb-lite (MOBIDB_LITE); mobidb-lite (MOBIDB_LITE); PTHR23199 (PANTHER); PTHR23199:SF4 (PANTHER); IPR029034 (SUPERFAMILY)	no GO terms	no GO terms
STEC_011558.t1	cardio acceleratory peptide 2b-like isoform X1	2	P:GO:0007218; F:GO:0005184	P:neuropeptide signaling pathway; F:neuropeptide hormone activity	mobidb-lite (MOBIDB_LITE); mobidb-lite (MOBIDB_LITE); mobidb-lite (MOBIDB_LITE); IPR001484 (PROSITE_PATTERNS)	P:GO:0007218; F:GO:0005184	P:neuropeptide signaling pathway; F:neuropeptide hormone activity
STEC_011558.t2	cardio acceleratory peptide 2b-like isoform X1	2	P:GO:0007218; F:GO:0005184	P:neuropeptide signaling pathway; F:neuropeptide hormone activity	mobidb-lite (MOBIDB_LITE); mobidb-lite (MOBIDB_LITE); mobidb-lite (MOBIDB_LITE); IPR001484 (PROSITE_PATTERNS)	P:GO:0007218; F:GO:0005184	P:neuropeptide signaling pathway; F:neuropeptide hormone activity
STEC_011559.t1	transient receptor potential -like	5	P:GO:0050896; P:GO:0070588; F:GO:0005262; F:GO:0005515; C:GO:0016021	P:response to stimulus; P:calcium ion transmembrane transport; F:calcium channel activity; F:protein binding; C:integral component of membrane	IPR002153 (PRINTS); IPR002110 (SMART); IPR020683 (PFAM); IPR005821 (PFAM); IPR013555 (PFAM); IPR036770 (G3DSA:1.25.40.GENE3D); TIGR00870 (TIGRFAM); mobidb-lite (MOBIDB_LITE); mobidb-lite (MOBIDB_LITE); mobidb-lite (MOBIDB_LITE); mobidb-lite (MOBIDB_LITE); mobidb-lite (MOBIDB_LITE); IPR002153 (PANTHER); PTHR10117:SF51 (PANTHER); IPR002110 (PROSITE_PROFILES); PS50297 (PROSITE_PROFILES); IPR036770 (…	P:GO:0006811; P:GO:0055085; P:GO:0070588; F:GO:0005216; F:GO:0005262; F:GO:0005515; C:GO:0016020	P:ion transport; P:transmembrane transport; P:calcium ion transmembrane transport; F:ion channel activity; F:calcium channel activity; F:protein binding; C:membrane
STEC_011560.t1	homeobox 5-like isoform X1				mobidb-lite (MOBIDB_LITE); mobidb-lite (MOBIDB_LITE); mobidb-lite (MOBIDB_LITE); mobidb-lite (MOBIDB_LITE); mobidb-lite (MOBIDB_LITE); mobidb-lite (MOBIDB_LITE); mobidb-lite (MOBIDB_LITE); mobidb-lite (MOBIDB_LITE); mobidb-lite (MOBIDB_LITE); mobidb-lite (MOBIDB_LITE)	no GO terms	no GO terms
STEC_011561.t1	RYamide receptor isoform X1	5	P:GO:0007187; P:GO:0007218; P:GO:0007268; F:GO:0004983; C:GO:0016021	P:G protein-coupled receptor signaling pathway, coupled to cyclic nucleotide second messenger; P:neuropeptide signaling pathway; P:chemical synaptic transmission; F:neuropeptide Y receptor activity; C:integral component of membrane	IPR000276 (PRINTS); IPR000276 (PFAM); G3DSA:1.20.1070.10 (GENE3D); PTHR24238 (PANTHER); PTHR24238:SF29 (PANTHER); IPR017452 (PROSITE_PROFILES); SSF81321 (SUPERFAMILY)	P:GO:0007186; F:GO:0004930; C:GO:0016021	P:G protein-coupled receptor signaling pathway; F:G protein-coupled receptor activity; C:integral component of membrane
STEC_011562.t1	glycine-rich cell wall structural				IPR004145 (SMART); IPR004145 (PFAM); mobidb-lite (MOBIDB_LITE); PTHR31927 (PANTHER)	no GO terms	no GO terms
STEC_011563.t1	RYamide receptor isoform X1	5	P:GO:0007187; P:GO:0007218; P:GO:0007268; F:GO:0004983; C:GO:0016021	P:G protein-coupled receptor signaling pathway, coupled to cyclic nucleotide second messenger; P:neuropeptide signaling pathway; P:chemical synaptic transmission; F:neuropeptide Y receptor activity; C:integral component of membrane	IPR000276 (PRINTS); IPR000611 (PRINTS); IPR000276 (PFAM); G3DSA:1.20.1070.10 (GENE3D); mobidb-lite (MOBIDB_LITE); PTHR24238 (PANTHER); PTHR24238:SF29 (PANTHER); IPR017452 (PROSITE_PROFILES); SSF81321 (SUPERFAMILY)	P:GO:0007186; F:GO:0004930; F:GO:0004983; C:GO:0016021	P:G protein-coupled receptor signaling pathway; F:G protein-coupled receptor activity; F:neuropeptide Y receptor activity; C:integral component of membrane
STEC_011563.t2	RYamide receptor isoform X1	5	P:GO:0007187; P:GO:0007218; P:GO:0007268; F:GO:0004983; C:GO:0016021	P:G protein-coupled receptor signaling pathway, coupled to cyclic nucleotide second messenger; P:neuropeptide signaling pathway; P:chemical synaptic transmission; F:neuropeptide Y receptor activity; C:integral component of membrane	IPR000276 (PRINTS); IPR000611 (PRINTS); G3DSA:1.20.1070.10 (GENE3D); IPR000276 (PFAM); mobidb-lite (MOBIDB_LITE); PTHR24238:SF29 (PANTHER); PTHR24238 (PANTHER); IPR017452 (PROSITE_PROFILES); SSF81321 (SUPERFAMILY)	P:GO:0007186; F:GO:0004930; F:GO:0004983; C:GO:0016021	P:G protein-coupled receptor signaling pathway; F:G protein-coupled receptor activity; F:neuropeptide Y receptor activity; C:integral component of membrane
STEC_011564.t1	mitochondrial-processing peptidase subunit beta	4	P:GO:0006627; F:GO:0004222; F:GO:0046872; C:GO:0017087	P:protein processing involved in protein targeting to mitochondrion; F:metalloendopeptidase activity; F:metal ion binding; C:mitochondrial processing peptidase complex	G3DSA:3.30.830.10 (GENE3D); IPR011765 (PFAM); IPR007863 (PFAM); G3DSA:3.30.830.10 (GENE3D); IPR037718 (PTHR11851:PANTHER); PTHR11851 (PANTHER); IPR001431 (PROSITE_PATTERNS); IPR011249 (SUPERFAMILY); IPR011249 (SUPERFAMILY)	P:GO:0006508; P:GO:0006627; F:GO:0004222; F:GO:0046872; C:GO:0017087	P:proteolysis; P:protein processing involved in protein targeting to mitochondrion; F:metalloendopeptidase activity; F:metal ion binding; C:mitochondrial processing peptidase complex
STEC_011565.t1	F-actin-monooxygenase Mical isoform X1	1	F:GO:0005515	F:protein binding	Coil (COILS); Coil (COILS); Coil (COILS); Coil (COILS); Coil (COILS); SM01203 (SMART); IPR001781 (SMART); IPR036188 (G3DSA:3.50.50.GENE3D); IPR001715 (PFAM); IPR022735 (PFAM); G3DSA:2.10.110.10 (GENE3D); IPR036872 (G3DSA:1.10.418.GENE3D); mobidb-lite (MOBIDB_LITE); mobidb-lite (MOBIDB_LITE); mobidb-lite (MOBIDB_LITE); mobidb-lite (MOBIDB_LITE); mobidb-lite (MOBIDB_LITE); mobidb-lite (MOBIDB_LITE)…	F:GO:0005515	F:protein binding
STEC_011566.t1	isoform A				IPR013783 (G3DSA:2.60.40.GENE3D); IPR013783 (G3DSA:2.60.40.GENE3D); PTHR21261:SF5 (PANTHER); PTHR21261 (PANTHER); IPR007110 (PROSITE_PROFILES); IPR036179 (SUPERFAMILY)	no GO terms	no GO terms
STEC_011567.t1	---NA---				no IPS match	no IPS match	no IPS match
STEC_011568.t1	---NA---				no IPS match	no IPS match	no IPS match
STEC_011569.t1	pregnancy-specific beta-1-glyco 11-like				IPR013783 (G3DSA:2.60.40.GENE3D); PTHR21261 (PANTHER); PTHR21261:SF5 (PANTHER); IPR007110 (PROSITE_PROFILES); IPR036179 (SUPERFAMILY)	no GO terms	no GO terms
STEC_011569.t2	pregnancy-specific beta-1-glyco 11-like				IPR013783 (G3DSA:2.60.40.GENE3D); PTHR21261:SF5 (PANTHER); PTHR21261 (PANTHER); IPR007110 (PROSITE_PROFILES); IPR036179 (SUPERFAMILY)	no GO terms	no GO terms
STEC_011570.t1	uncharacterized protein LOC118466201				Coil (COILS)	no GO terms	no GO terms
STEC_011571.t1	2 ,5 -phosphodiesterase 12	1	F:GO:0003824	F:catalytic activity	IPR036691 (G3DSA:3.60.10.GENE3D); IPR005135 (PFAM); mobidb-lite (MOBIDB_LITE); PTHR12121 (PANTHER); PTHR12121:SF37 (PANTHER); IPR036691 (SUPERFAMILY)	F:GO:0003824	F:catalytic activity
STEC_011572.t1	integrin beta-PS isoform X1	3	P:GO:0007155; P:GO:0007229; C:GO:0016021	P:cell adhesion; P:integrin-mediated signaling pathway; C:integral component of membrane	IPR015812 (PRINTS); IPR014836 (SMART); IPR002369 (SMART); IPR012896 (SMART); IPR040622 (PFAM); IPR015812 (PIRSF); G3DSA:2.10.25.10 (GENE3D); G3DSA:2.60.40.1510 (GENE3D); IPR036465 (G3DSA:3.40.50.GENE3D); IPR014836 (PFAM); G3DSA:4.10.1240.30 (GENE3D); G3DSA:1.20.5.100 (GENE3D); IPR002369 (PFAM); G3DSA:2.10.25.10 (GENE3D); IPR012896 (PFAM); G3DSA:2.10.25.10 (GENE3D); G3DSA:2.10.25.10 (GENE3D),PIRSR…	no GO terms	no GO terms
STEC_011573.t1	balbiani ring 3 isoform X1	6	P:GO:0007165; P:GO:0008283; P:GO:0040007; F:GO:0008083; C:GO:0005576; C:GO:0016020	P:signal transduction; P:cell population proliferation; P:growth; F:growth factor activity; C:extracellular region; C:membrane	IPR000072 (SMART); IPR000072 (PFAM); IPR029034 (G3DSA:2.10.90.GENE3D); IPR004153 (PFAM); mobidb-lite (MOBIDB_LITE); mobidb-lite (MOBIDB_LITE); PTHR11633:SF1 (PANTHER); PTHR11633 (PANTHER); IPR000072 (PROSITE_PROFILES); IPR029034 (SUPERFAMILY)	F:GO:0008083; C:GO:0016020	F:growth factor activity; C:membrane
STEC_011574.t1	transcription factor SOX-10	2	F:GO:0003677; C:GO:0005634	F:DNA binding; C:nucleus	PR00886 (PRINTS); IPR009071 (SMART); IPR036910 (G3DSA:1.10.30.GENE3D); IPR009071 (PFAM); mobidb-lite (MOBIDB_LITE); mobidb-lite (MOBIDB_LITE); mobidb-lite (MOBIDB_LITE); mobidb-lite (MOBIDB_LITE); mobidb-lite (MOBIDB_LITE); mobidb-lite (MOBIDB_LITE); mobidb-lite (MOBIDB_LITE); mobidb-lite (MOBIDB_LITE); mobidb-lite (MOBIDB_LITE); PTHR45803 (PANTHER); IPR009071 (PROSITE_PROFILES); cd01388 (CDD); I…	no GO terms	no GO terms
STEC_011575.t1	stilbene synthase	2	C:GO:0016020; C:GO:0016021	C:membrane; C:integral component of membrane	no IPS match	no IPS match	no IPS match
STEC_011576.t1	carbonic anhydrase-related 10	4	P:GO:0006730; P:GO:0006807; F:GO:0004089; F:GO:0008270	P:one-carbon metabolic process; P:nitrogen compound metabolic process; F:carbonate dehydratase activity; F:zinc ion binding	IPR001148 (SMART); IPR001148 (PFAM); IPR036398 (G3DSA:3.10.200.GENE3D); IPR023561 (PANTHER); PTHR18952:SF228 (PANTHER); IPR001148 (PROSITE_PROFILES); IPR041878 (CDD); IPR036398 (SUPERFAMILY)	F:GO:0004089; F:GO:0008270	F:carbonate dehydratase activity; F:zinc ion binding
STEC_011577.t1	ionotropic receptor 7f precursor	6	P:GO:0034220; P:GO:0035235; F:GO:0004970; F:GO:0015276; C:GO:0016020; C:GO:0016021	P:ion transmembrane transport; P:ionotropic glutamate receptor signaling pathway; F:ionotropic glutamate receptor activity; F:ligand-gated ion channel activity; C:membrane; C:integral component of membrane	G3DSA:3.40.190.10 (GENE3D); PTHR42643 (PANTHER); PTHR42643:SF16 (PANTHER); SSF53850 (SUPERFAMILY)	no GO terms	no GO terms
STEC_011578.t1	ionotropic receptor 7i precursor	5	P:GO:0006811; P:GO:0007268; P:GO:0035235; F:GO:0004970; C:GO:0016021	P:ion transport; P:chemical synaptic transmission; P:ionotropic glutamate receptor signaling pathway; F:ionotropic glutamate receptor activity; C:integral component of membrane	IPR019594 (SMART); G3DSA:3.40.190.10 (GENE3D); IPR019594 (PFAM); G3DSA:1.10.287.70 (GENE3D); PTHR42643:SF16 (PANTHER); PTHR42643 (PANTHER); SSF53850 (SUPERFAMILY)	F:GO:0004970; C:GO:0016020	F:ionotropic glutamate receptor activity; C:membrane
STEC_011579.t1	ionotropic receptor 7k precursor	5	P:GO:0006811; P:GO:0007165; P:GO:0007268; F:GO:0004970; C:GO:0016020	P:ion transport; P:signal transduction; P:chemical synaptic transmission; F:ionotropic glutamate receptor activity; C:membrane	IPR019594 (SMART); IPR019594 (PFAM); G3DSA:1.10.287.70 (GENE3D); G3DSA:3.40.190.10 (GENE3D); PTHR42643:SF16 (PANTHER); PTHR42643 (PANTHER); SSF53850 (SUPERFAMILY)	F:GO:0004970; C:GO:0016020	F:ionotropic glutamate receptor activity; C:membrane
STEC_011579.t2	ionotropic receptor 7k precursor	5	P:GO:0006811; P:GO:0007165; P:GO:0007268; F:GO:0004970; C:GO:0016020	P:ion transport; P:signal transduction; P:chemical synaptic transmission; F:ionotropic glutamate receptor activity; C:membrane	IPR019594 (SMART); G3DSA:1.10.287.70 (GENE3D); G3DSA:3.40.190.10 (GENE3D); IPR019594 (PFAM); PTHR42643:SF16 (PANTHER); PTHR42643 (PANTHER); SSF53850 (SUPERFAMILY)	F:GO:0004970; C:GO:0016020	F:ionotropic glutamate receptor activity; C:membrane
STEC_011580.t1	negative elongation factor E	5	P:GO:0006355; P:GO:0006448; F:GO:0003746; C:GO:0005840; C:GO:0032021	P:regulation of transcription, DNA-templated; P:regulation of translational elongation; F:translation elongation factor activity; C:ribosome; C:NELF complex	IPR000504 (SMART); IPR000504 (PFAM); IPR012677 (G3DSA:3.30.70.GENE3D); mobidb-lite (MOBIDB_LITE); mobidb-lite (MOBIDB_LITE); mobidb-lite (MOBIDB_LITE); mobidb-lite (MOBIDB_LITE); mobidb-lite (MOBIDB_LITE); mobidb-lite (MOBIDB_LITE); IPR033102 (PANTHER); IPR000504 (PROSITE_PROFILES); IPR034637 (CDD); IPR035979 (SUPERFAMILY)	P:GO:0006355; F:GO:0003676; C:GO:0032021	P:regulation of transcription, DNA-templated; F:nucleic acid binding; C:NELF complex
STEC_011581.t1	glutamate receptor delta-2-like	4	P:GO:0035235; F:GO:0004970; C:GO:0016020; C:GO:0016021	P:ionotropic glutamate receptor signaling pathway; F:ionotropic glutamate receptor activity; C:membrane; C:integral component of membrane	G3DSA:1.10.287.70 (GENE3D); G3DSA:3.40.190.10 (GENE3D); PTHR42643:SF16 (PANTHER); PTHR42643 (PANTHER); SSF53850 (SUPERFAMILY)	no GO terms	no GO terms
STEC_011582.t1	uncharacterized protein LOC118456451	2	P:GO:0019991; C:GO:0016021	P:septate junction assembly; C:integral component of membrane	PTHR36692:SF2 (PANTHER); IPR038976 (PANTHER)	P:GO:0019991	P:septate junction assembly
STEC_011583.t1	ELAV 2	2	F:GO:0003723; C:GO:1990904	F:RNA binding; C:ribonucleoprotein complex	IPR002343 (PRINTS); IPR003954 (SMART); IPR000504 (SMART); IPR000504 (PFAM); IPR012677 (G3DSA:3.30.70.GENE3D); IPR006548 (TIGRFAM); IPR012677 (G3DSA:3.30.70.GENE3D); IPR012677 (G3DSA:3.30.70.GENE3D); mobidb-lite (MOBIDB_LITE); PTHR10352:SF27 (PANTHER); PTHR10352 (PANTHER); IPR000504 (PROSITE_PROFILES); IPR000504 (PROSITE_PROFILES); IPR000504 (PROSITE_PROFILES); cd12377 (CDD); cd12652 (CDD); IPR034…	F:GO:0003676; F:GO:0003723; C:GO:1990904	F:nucleic acid binding; F:RNA binding; C:ribonucleoprotein complex
STEC_011584.t1	acetylcholine receptor subunit beta-like 1	7	P:GO:0034220; P:GO:0060079; F:GO:0004888; F:GO:0022848; C:GO:0016021; C:GO:0030054; C:GO:0045211	P:ion transmembrane transport; P:excitatory postsynaptic potential; F:transmembrane signaling receptor activity; F:acetylcholine-gated cation-selective channel activity; C:integral component of membrane; C:cell junction; C:postsynaptic membrane	IPR006201 (PRINTS); IPR002394 (PRINTS); G3DSA:1.20.58.390 (GENE3D); IPR036734 (G3DSA:2.70.170.GENE3D); G3DSA:1.20.58.390 (GENE3D); IPR006202 (PFAM); IPR006201 (TIGRFAM); IPR006029 (PFAM); IPR006201 (PANTHER); PTHR18945:SF744 (PANTHER); IPR018000 (PROSITE_PATTERNS); cd19064 (CDD); cd19032 (CDD); IPR036719 (SUPERFAMILY); IPR036734 (SUPERFAMILY)	P:GO:0006811; P:GO:0034220; F:GO:0004888; F:GO:0005216; F:GO:0005230; F:GO:0022848; C:GO:0016021; C:GO:0045211	P:ion transport; P:ion transmembrane transport; F:transmembrane signaling receptor activity; F:ion channel activity; F:extracellular ligand-gated ion channel activity; F:acetylcholine-gated cation-selective channel activity; C:integral component of membrane; C:postsynaptic membrane
STEC_011585.t1	receptor-binding cancer antigen expressed on o cells				mobidb-lite (MOBIDB_LITE); mobidb-lite (MOBIDB_LITE); mobidb-lite (MOBIDB_LITE); IPR017025 (PANTHER)	no GO terms	no GO terms
STEC_011586.t1	uncharacterized protein LOC118460965 isoform X2	3	P:GO:0006491; F:GO:0005515; C:GO:0016021	P:N-glycan processing; F:protein binding; C:integral component of membrane	IPR028146 (PFAM); IPR036055 (G3DSA:4.10.400.GENE3D); IPR026874 (PTHR12630:PANTHER); IPR039794 (PANTHER); IPR002172 (CDD)	P:GO:0006491; F:GO:0005515	P:N-glycan processing; F:protein binding
STEC_011587.t1	cubilin homolog	1	F:GO:0005509	F:calcium ion binding	IPR000742 (SMART); IPR000859 (SMART); IPR001881 (SMART); G3DSA:2.10.25.10 (GENE3D); G3DSA:2.10.25.10 (GENE3D); IPR035914 (G3DSA:2.60.120.GENE3D); IPR000742 (PFAM); IPR013032 (PFAM); IPR035914 (G3DSA:2.60.120.GENE3D); IPR000859 (PFAM); IPR035914 (G3DSA:2.60.120.GENE3D); IPR035914 (G3DSA:2.60.120.GENE3D); G3DSA:2.10.25.10 (GENE3D); IPR035914 (G3DSA:2.60.120.GENE3D); IPR035914 (G3DSA:2.60.120.GENE3D…	F:GO:0005509	F:calcium ion binding
STEC_011588.t1	transient receptor potential channel pyrexia-like	6	P:GO:0007605; P:GO:0009270; P:GO:0034220; F:GO:0005216; F:GO:0005515; C:GO:0016021	P:sensory perception of sound; P:response to humidity; P:ion transmembrane transport; F:ion channel activity; F:protein binding; C:integral component of membrane	Coil (COILS); IPR002110 (PRINTS); IPR002110 (SMART); IPR036770 (G3DSA:1.25.40.GENE3D); IPR020683 (PFAM); PF13857 (PFAM); G3DSA:1.10.287.70 (GENE3D); IPR005821 (PFAM); mobidb-lite (MOBIDB_LITE); mobidb-lite (MOBIDB_LITE); PTHR24197 (PANTHER); PTHR24197:SF44 (PANTHER); PS50297 (PROSITE_PROFILES); IPR002110 (PROSITE_PROFILES); PS50297 (PROSITE_PROFILES); PS50297 (PROSITE_PROFILES); IPR002110 (PROSIT…	P:GO:0006811; P:GO:0055085; F:GO:0005216; F:GO:0005515; C:GO:0016020	P:ion transport; P:transmembrane transport; F:ion channel activity; F:protein binding; C:membrane
STEC_011589.t1	stoned-B	3	P:GO:0006886; P:GO:0030100; C:GO:0030131	P:intracellular protein transport; P:regulation of endocytosis; C:clathrin adaptor complex	PR01217 (PRINTS); IPR017110 (PIRSF); IPR028565 (PFAM); G3DSA:2.60.40.1170 (GENE3D); mobidb-lite (MOBIDB_LITE); mobidb-lite (MOBIDB_LITE); mobidb-lite (MOBIDB_LITE); mobidb-lite (MOBIDB_LITE); mobidb-lite (MOBIDB_LITE); mobidb-lite (MOBIDB_LITE); mobidb-lite (MOBIDB_LITE); mobidb-lite (MOBIDB_LITE); mobidb-lite (MOBIDB_LITE); mobidb-lite (MOBIDB_LITE); mobidb-lite (MOBIDB_LITE); mobidb-lite (MOBID…	P:GO:0006897; P:GO:0030100	P:endocytosis; P:regulation of endocytosis
STEC_011590.t1	stoned-A	1	P:GO:0006810	P:transport	Coil (COILS); Coil (COILS); Coil (COILS); mobidb-lite (MOBIDB_LITE); mobidb-lite (MOBIDB_LITE); mobidb-lite (MOBIDB_LITE); mobidb-lite (MOBIDB_LITE); mobidb-lite (MOBIDB_LITE); mobidb-lite (MOBIDB_LITE); mobidb-lite (MOBIDB_LITE); mobidb-lite (MOBIDB_LITE); mobidb-lite (MOBIDB_LITE); mobidb-lite (MOBIDB_LITE); mobidb-lite (MOBIDB_LITE); mobidb-lite (MOBIDB_LITE); mobidb-lite (MOBIDB_LITE); mobidb…	no GO terms	no GO terms
STEC_011591.t1	alpha-(1,3)-fucosyltransferase C	5	P:GO:0006486; P:GO:0036065; F:GO:0008417; C:GO:0016021; C:GO:0032580	P:protein glycosylation; P:fucosylation; F:fucosyltransferase activity; C:integral component of membrane; C:Golgi cisterna membrane	IPR001503 (PFAM); IPR038577 (G3DSA:3.40.50.GENE3D); IPR001503 (PANTHER); PTHR11929:SF217 (PANTHER); SSF53756 (SUPERFAMILY)	P:GO:0006486; F:GO:0008417; C:GO:0016020	P:protein glycosylation; F:fucosyltransferase activity; C:membrane
STEC_011592.t1	alpha-(1,3)-fucosyltransferase C	5	P:GO:0006486; P:GO:0036065; F:GO:0008417; C:GO:0016021; C:GO:0032580	P:protein glycosylation; P:fucosylation; F:fucosyltransferase activity; C:integral component of membrane; C:Golgi cisterna membrane	IPR031481 (PFAM); IPR038577 (G3DSA:3.40.50.GENE3D); IPR001503 (PFAM); IPR001503 (PANTHER); PTHR11929:SF217 (PANTHER); SSF53756 (SUPERFAMILY)	P:GO:0006486; F:GO:0008417; C:GO:0016020	P:protein glycosylation; F:fucosyltransferase activity; C:membrane
STEC_011593.t1	glyoxalase domain-containing 4	1	F:GO:0016829	F:lyase activity	IPR029068 (G3DSA:3.10.180.GENE3D); IPR029068 (G3DSA:3.10.180.GENE3D); IPR043193 (PANTHER); IPR037523 (PROSITE_PROFILES); IPR037523 (PROSITE_PROFILES); IPR043194 (CDD); IPR029068 (SUPERFAMILY)	no GO terms	no GO terms
STEC_011594.t1	forkhead box K2-like	8	P:GO:0006355; P:GO:0006355; P:GO:0007275; F:GO:0003700; F:GO:0005515; F:GO:0043565; C:GO:0005634; C:GO:0005667	P:regulation of transcription, DNA-templated; P:regulation of transcription, DNA-templated; P:multicellular organism development; F:DNA-binding transcription factor activity; F:protein binding; F:sequence-specific DNA binding; C:nucleus; C:transcription regulator complex	IPR001766 (PRINTS); IPR000253 (SMART); IPR001766 (SMART); G3DSA:2.60.200.20 (GENE3D); IPR000253 (PFAM); IPR036388 (G3DSA:1.10.10.GENE3D); IPR001766 (PFAM); mobidb-lite (MOBIDB_LITE); mobidb-lite (MOBIDB_LITE); mobidb-lite (MOBIDB_LITE); mobidb-lite (MOBIDB_LITE); mobidb-lite (MOBIDB_LITE); mobidb-lite (MOBIDB_LITE); mobidb-lite (MOBIDB_LITE); mobidb-lite (MOBIDB_LITE); PTHR45881 (PANTHER); IPR018…	P:GO:0006355; F:GO:0003700; F:GO:0005515; F:GO:0043565	P:regulation of transcription, DNA-templated; F:DNA-binding transcription factor activity; F:protein binding; F:sequence-specific DNA binding
STEC_011595.t1	---NA---				no IPS match	no IPS match	no IPS match
STEC_011596.t1	probable E3 ubiquitin- ligase makorin-2	1	F:GO:0046872	F:metal ion binding	IPR000571 (SMART); IPR001841 (SMART); IPR013083 (G3DSA:3.30.40.GENE3D); IPR001841 (PFAM); mobidb-lite (MOBIDB_LITE); mobidb-lite (MOBIDB_LITE); PTHR11224:SF10 (PANTHER); IPR045072 (PANTHER); IPR017907 (PROSITE_PATTERNS); IPR000571 (PROSITE_PROFILES); IPR000571 (PROSITE_PROFILES); IPR001841 (PROSITE_PROFILES); IPR000571 (PROSITE_PROFILES); SSF57850 (SUPERFAMILY)	F:GO:0046872	F:metal ion binding
STEC_011597.t1	seleno K-like	1	C:GO:0016021	C:integral component of membrane	IPR024491 (PFAM); mobidb-lite (MOBIDB_LITE)	no GO terms	no GO terms
STEC_011598.t1	chaoptin	2	F:GO:0005515; C:GO:0016021	F:protein binding; C:integral component of membrane	Coil (COILS); PR00019 (PRINTS); SM00365 (SMART); SM00364 (SMART); SM00368 (SMART); IPR003591 (SMART); IPR000483 (SMART); IPR013783 (G3DSA:2.60.40.GENE3D); IPR025875 (PFAM); IPR032675 (G3DSA:3.80.10.GENE3D); IPR032675 (G3DSA:3.80.10.GENE3D); IPR032675 (G3DSA:3.80.10.GENE3D); IPR032675 (G3DSA:3.80.10.GENE3D); IPR001611 (PFAM); mobidb-lite (MOBIDB_LITE); mobidb-lite (MOBIDB_LITE); mobidb-lite (MOBID…	F:GO:0005515	F:protein binding
STEC_011598.t2	chaoptin	2	F:GO:0005515; C:GO:0016021	F:protein binding; C:integral component of membrane	Coil (COILS); PR00019 (PRINTS); IPR000483 (SMART); SM00368 (SMART); IPR003591 (SMART); SM00364 (SMART); SM00365 (SMART); IPR032675 (G3DSA:3.80.10.GENE3D); IPR001611 (PFAM); IPR032675 (G3DSA:3.80.10.GENE3D); IPR032675 (G3DSA:3.80.10.GENE3D); IPR032675 (G3DSA:3.80.10.GENE3D); IPR013783 (G3DSA:2.60.40.GENE3D); IPR032675 (G3DSA:3.80.10.GENE3D); IPR025875 (PFAM); IPR032675 (G3DSA:3.80.10.GENE3D); IPR0…	F:GO:0005515	F:protein binding
STEC_011599.t1	chitin deacetylase 1	4	P:GO:0005975; F:GO:0003824; F:GO:0008061; C:GO:0005576	P:carbohydrate metabolic process; F:catalytic activity; F:chitin binding; C:extracellular region	IPR002557 (SMART); G3DSA:3.20.20.370 (GENE3D); G3DSA:2.170.140.10 (GENE3D); IPR002557 (PFAM); mobidb-lite (MOBIDB_LITE); PTHR45985:SF3 (PANTHER); PTHR45985 (PANTHER); PTHR45985:SF3 (PANTHER); IPR002557 (PROSITE_PROFILES); cd10974 (CDD); IPR011330 (SUPERFAMILY); IPR036508 (SUPERFAMILY)	P:GO:0005975; F:GO:0003824; F:GO:0008061; C:GO:0005576	P:carbohydrate metabolic process; F:catalytic activity; F:chitin binding; C:extracellular region
STEC_011600.t1	antigen 5 like allergen Cul n 1-like	1	C:GO:0005576	C:extracellular region	IPR002413 (PRINTS); IPR014044 (SMART); IPR014044 (PFAM); IPR035940 (G3DSA:3.40.33.GENE3D); IPR001283 (PANTHER); PTHR10334:SF457 (PANTHER); cd05380 (CDD); IPR035940 (SUPERFAMILY)	no GO terms	no GO terms
STEC_011601.t1	antigen 5 like allergen Cul n 1-like	1	C:GO:0005576	C:extracellular region	IPR014044 (SMART); IPR035940 (G3DSA:3.40.33.GENE3D); IPR014044 (PFAM); PTHR10334:SF457 (PANTHER); IPR001283 (PANTHER); cd05380 (CDD); IPR035940 (SUPERFAMILY)	no GO terms	no GO terms
STEC_011601.t2	salivary partial	1	C:GO:0005576	C:extracellular region	IPR014044 (SMART); IPR014044 (PFAM); IPR035940 (G3DSA:3.40.33.GENE3D); IPR001283 (PANTHER); PTHR10334:SF457 (PANTHER); cd05380 (CDD); IPR035940 (SUPERFAMILY)	no GO terms	no GO terms
STEC_011602.t1	active breakpoint cluster region-related isoform X2	7	P:GO:0035556; P:GO:0043547; F:GO:0005085; F:GO:0005096; C:GO:0030054; C:GO:0030424; C:GO:0043197	P:intracellular signal transduction; P:positive regulation of GTPase activity; F:guanyl-nucleotide exchange factor activity; F:GTPase activator activity; C:cell junction; C:axon; C:dendritic spine	Coil (COILS); IPR000219 (SMART); IPR001849 (SMART); IPR000198 (SMART); IPR000198 (PFAM); PF19057 (PFAM); IPR000219 (PFAM); IPR008936 (G3DSA:1.10.555.GENE3D); IPR036481 (G3DSA:4.10.280.GENE3D); IPR035899 (G3DSA:1.20.900.GENE3D); IPR035892 (G3DSA:2.60.40.GENE3D); IPR011993 (G3DSA:2.30.29.GENE3D); mobidb-lite (MOBIDB_LITE); mobidb-lite (MOBIDB_LITE); mobidb-lite (MOBIDB_LITE); mobidb-lite (MOBIDB_LI…	P:GO:0007165; P:GO:0035556; P:GO:0043547; F:GO:0005085; F:GO:0005096	P:signal transduction; P:intracellular signal transduction; P:positive regulation of GTPase activity; F:guanyl-nucleotide exchange factor activity; F:GTPase activator activity
STEC_011603.t1	sesquipedalian-1				Coil (COILS); IPR001849 (SMART); IPR011993 (G3DSA:2.30.29.GENE3D); IPR001849 (PFAM); mobidb-lite (MOBIDB_LITE); PTHR22902:SF36 (PANTHER); PTHR22902 (PANTHER); IPR001849 (PROSITE_PROFILES); cd13288 (CDD); SSF50729 (SUPERFAMILY)	no GO terms	no GO terms
STEC_011604.t1	cytochrome P450 307a1-like	6	P:GO:0055114; F:GO:0004497; F:GO:0005506; F:GO:0016705; F:GO:0020037; C:GO:0016021	P:obsolete oxidation-reduction process; F:monooxygenase activity; F:iron ion binding; F:oxidoreductase activity, acting on paired donors, with incorporation or reduction of molecular oxygen; F:heme binding; C:integral component of membrane	IPR001128 (PRINTS); IPR002401 (PRINTS); IPR001128 (PFAM); PTHR24303:SF27 (PANTHER); PTHR24303 (PANTHER); IPR017972 (PROSITE_PATTERNS); IPR036396 (SUPERFAMILY)	F:GO:0004497; F:GO:0005506; F:GO:0016705; F:GO:0020037	F:monooxygenase activity; F:iron ion binding; F:oxidoreductase activity, acting on paired donors, with incorporation or reduction of molecular oxygen; F:heme binding
STEC_011605.t1	cholesterol 7-desaturase	4	P:GO:0055114; F:GO:0046872; F:GO:0051537; C:GO:0016021	P:obsolete oxidation-reduction process; F:metal ion binding; F:2 iron, 2 sulfur cluster binding; C:integral component of membrane	IPR036922 (G3DSA:2.102.10.GENE3D); IPR017941 (PFAM); G3DSA:3.90.380.10 (GENE3D); PTHR21266 (PANTHER); PTHR21266:SF32 (PANTHER); IPR017941 (PROSITE_PROFILES); cd03469 (CDD); IPR036922 (SUPERFAMILY); SSF55961 (SUPERFAMILY)	F:GO:0051537	F:2 iron, 2 sulfur cluster binding
STEC_011606.t1	NADH-ubiquinone oxidoreductase 49 kDa subunit-like	4	P:GO:0055114; F:GO:0016651; F:GO:0048038; F:GO:0051287	P:obsolete oxidation-reduction process; F:oxidoreductase activity, acting on NAD(P)H; F:quinone binding; F:NAD binding	IPR029014 (G3DSA:1.10.645.GENE3D); IPR001135 (PFAM); IPR022885 (TIGRFAM); IPR022885 (PANTHER); IPR014029 (PROSITE_PATTERNS); IPR022885 (HAMAP); IPR029014 (SUPERFAMILY)	F:GO:0016651; F:GO:0048038; F:GO:0051287	F:oxidoreductase activity, acting on NAD(P)H; F:quinone binding; F:NAD binding
STEC_011607.t1	AAEL011377- partial				IPR029245 (PFAM); IPR029245 (PANTHER)	no GO terms	no GO terms
STEC_011608.t1	adenosylhomocysteinase-like 1	5	P:GO:0006508; P:GO:0006555; P:GO:0006730; F:GO:0004013; F:GO:0008236	P:proteolysis; P:methionine metabolic process; P:one-carbon metabolic process; F:adenosylhomocysteinase activity; F:serine-type peptidase activity	IPR015878 (SMART); IPR000043 (SMART); IPR000043 (PFAM); IPR042172 (G3DSA:3.40.50.GENE3D); IPR015878 (PFAM); IPR042172 (G3DSA:3.40.50.GENE3D); IPR000043 (TIGRFAM); IPR000043 (PIRSF); G3DSA:3.40.50.720 (GENE3D); mobidb-lite (MOBIDB_LITE); PTHR23420:SF2 (PANTHER); IPR000043 (PANTHER); IPR020082 (PROSITE_PATTERNS); IPR020082 (PROSITE_PATTERNS); IPR000043 (CDD); SSF52283 (SUPERFAMILY); IPR036291 (SUPE…	F:GO:0004013	F:adenosylhomocysteinase activity
STEC_011609.t1	---NA---				no IPS match	no IPS match	no IPS match
STEC_011610.t1	ras-related Rab-10	12	P:GO:0007295; P:GO:0016192; P:GO:0045175; P:GO:0061864; P:GO:0110010; P:GO:0110011; F:GO:0003924; F:GO:0005525; C:GO:0005737; C:GO:0016328; C:GO:0031254; C:GO:0045178	P:growth of a germarium-derived egg chamber; P:vesicle-mediated transport; P:basal protein localization; P:basement membrane constituent secretion; P:basolateral protein secretion; P:regulation of basement membrane organization; F:GTPase activity; F:GTP binding; C:cytoplasm; C:lateral plasma membrane; C:cell trailing edge; C:basal part of cell	PR00449 (PRINTS); SM00177 (SMART); SM00176 (SMART); SM00173 (SMART); IPR001806 (SMART); SM00175 (SMART); IPR001806 (PFAM); IPR005225 (TIGRFAM); IPR027417 (G3DSA:3.40.50.GENE3D); PTHR47980:SF36 (PANTHER); PTHR47980 (PANTHER); PS51420 (PROSITE_PROFILES); PS51419 (PROSITE_PROFILES); IPR001806 (PROSITE_PROFILES); cd01867 (CDD); IPR027417 (SUPERFAMILY)	F:GO:0003924; F:GO:0005525	F:GTPase activity; F:GTP binding
STEC_011611.t1	leucine-rich repeat flightless-interacting 2-like isoform X4				mobidb-lite (MOBIDB_LITE); mobidb-lite (MOBIDB_LITE)	no GO terms	no GO terms
STEC_011612.t1	leucine-rich repeat flightless-interacting 2 isoform X4	1	P:GO:0006355	P:regulation of transcription, DNA-templated	Coil (COILS); Coil (COILS); Coil (COILS); G3DSA:1.20.5.4090 (GENE3D); IPR019139 (PFAM); mobidb-lite (MOBIDB_LITE); mobidb-lite (MOBIDB_LITE); IPR019139 (PANTHER); PTHR19212:SF0 (PANTHER)	P:GO:0006355	P:regulation of transcription, DNA-templated
STEC_011613.t1	AF4 FMR2 family member lilli-like isoform X2				Coil (COILS); Coil (COILS); Coil (COILS); Coil (COILS); Coil (COILS); Coil (COILS); Coil (COILS); Coil (COILS); Coil (COILS); mobidb-lite (MOBIDB_LITE); mobidb-lite (MOBIDB_LITE); mobidb-lite (MOBIDB_LITE); mobidb-lite (MOBIDB_LITE); mobidb-lite (MOBIDB_LITE); mobidb-lite (MOBIDB_LITE); mobidb-lite (MOBIDB_LITE); mobidb-lite (MOBIDB_LITE); mobidb-lite (MOBIDB_LITE); mobidb-lite (MOBIDB_LITE); mob…	no GO terms	no GO terms
STEC_011613.t2	AF4 FMR2 family member lilli-like isoform X2				Coil (COILS); Coil (COILS); Coil (COILS); Coil (COILS); Coil (COILS); Coil (COILS); Coil (COILS); Coil (COILS); Coil (COILS); mobidb-lite (MOBIDB_LITE); mobidb-lite (MOBIDB_LITE); mobidb-lite (MOBIDB_LITE); mobidb-lite (MOBIDB_LITE); mobidb-lite (MOBIDB_LITE); mobidb-lite (MOBIDB_LITE); mobidb-lite (MOBIDB_LITE); mobidb-lite (MOBIDB_LITE); mobidb-lite (MOBIDB_LITE); mobidb-lite (MOBIDB_LITE); mob…	no GO terms	no GO terms
STEC_011614.t1	AF4 FMR2 family member lilli-like isoform X2	2	P:GO:0016579; F:GO:0004843	P:protein deubiquitination; F:thiol-dependent deubiquitinase	G3DSA:3.90.70.10 (GENE3D); mobidb-lite (MOBIDB_LITE); mobidb-lite (MOBIDB_LITE); IPR040142 (PTHR22975:PANTHER); PTHR22975 (PANTHER); IPR038765 (SUPERFAMILY)	no GO terms	no GO terms
STEC_011615.t1	G-box-binding factor-like				mobidb-lite (MOBIDB_LITE); mobidb-lite (MOBIDB_LITE); mobidb-lite (MOBIDB_LITE); mobidb-lite (MOBIDB_LITE); mobidb-lite (MOBIDB_LITE); mobidb-lite (MOBIDB_LITE); mobidb-lite (MOBIDB_LITE)	no GO terms	no GO terms
STEC_011616.t1	---NA---				mobidb-lite (MOBIDB_LITE)	no GO terms	no GO terms
STEC_011617.t1	alanine and glycine-rich -like	1	F:GO:0003677	F:DNA binding	G3DSA:1.10.10.60 (GENE3D); mobidb-lite (MOBIDB_LITE); mobidb-lite (MOBIDB_LITE); mobidb-lite (MOBIDB_LITE); IPR001356 (CDD)	F:GO:0003677	F:DNA binding
STEC_011618.t1	plexin-A2 isoform X1	7	P:GO:0007399; P:GO:0030154; P:GO:0071526; F:GO:0005515; F:GO:0017154; C:GO:0005886; C:GO:0016021	P:nervous system development; P:cell differentiation; P:semaphorin-plexin signaling pathway; F:protein binding; F:semaphorin receptor activity; C:plasma membrane; C:integral component of membrane	Coil (COILS); IPR001627 (SMART); IPR016201 (SMART); IPR002909 (SMART); IPR013783 (G3DSA:2.60.40.GENE3D); IPR015943 (G3DSA:2.130.10.GENE3D); IPR041362 (PFAM); G3DSA:3.10.20.90 (GENE3D); IPR013783 (G3DSA:2.60.40.GENE3D); IPR001627 (PFAM); IPR013548 (PFAM); IPR008936 (G3DSA:1.10.506.GENE3D); IPR013783 (G3DSA:2.60.40.GENE3D); IPR041019 (PFAM); IPR008936 (G3DSA:1.10.506.GENE3D); IPR013783 (G3DSA:2.60.…	P:GO:0007165; P:GO:0071526; F:GO:0005515; F:GO:0017154	P:signal transduction; P:semaphorin-plexin signaling pathway; F:protein binding; F:semaphorin receptor activity
STEC_011619.t1	paired box Pax-6-like isoform X1	5	P:GO:0006355; P:GO:0007275; F:GO:0000981; F:GO:0003677; C:GO:0005634	P:regulation of transcription, DNA-templated; P:multicellular organism development; F:DNA-binding transcription factor activity, RNA polymerase II-specific; F:DNA binding; C:nucleus	Coil (COILS); IPR001523 (PRINTS); IPR001356 (SMART); IPR001523 (SMART); IPR001523 (PFAM); G3DSA:1.10.10.60 (GENE3D); IPR001356 (PFAM); IPR036388 (G3DSA:1.10.10.GENE3D); IPR036388 (G3DSA:1.10.10.GENE3D); mobidb-lite (MOBIDB_LITE); mobidb-lite (MOBIDB_LITE); mobidb-lite (MOBIDB_LITE); IPR043565 (PANTHER); PTHR45636:SF5 (PANTHER); IPR017970 (PROSITE_PATTERNS); IPR043182 (PROSITE_PATTERNS); IPR001523…	P:GO:0006355; F:GO:0000981; F:GO:0003677	P:regulation of transcription, DNA-templated; F:DNA-binding transcription factor activity, RNA polymerase II-specific; F:DNA binding
STEC_011619.t2	paired box Pax-6-like isoform X2	5	P:GO:0006355; P:GO:0007275; F:GO:0000981; F:GO:0003677; C:GO:0005634	P:regulation of transcription, DNA-templated; P:multicellular organism development; F:DNA-binding transcription factor activity, RNA polymerase II-specific; F:DNA binding; C:nucleus	Coil (COILS); IPR001523 (PRINTS); IPR001523 (SMART); IPR001356 (SMART); IPR036388 (G3DSA:1.10.10.GENE3D); G3DSA:1.10.10.60 (GENE3D); IPR001523 (PFAM); IPR001356 (PFAM); IPR036388 (G3DSA:1.10.10.GENE3D); mobidb-lite (MOBIDB_LITE); mobidb-lite (MOBIDB_LITE); mobidb-lite (MOBIDB_LITE); PTHR45636:SF5 (PANTHER); IPR043565 (PANTHER); IPR017970 (PROSITE_PATTERNS); IPR043182 (PROSITE_PATTERNS); IPR001356…	P:GO:0006355; F:GO:0000981; F:GO:0003677	P:regulation of transcription, DNA-templated; F:DNA-binding transcription factor activity, RNA polymerase II-specific; F:DNA binding
STEC_011619.t3	paired box Pax-6-like isoform X1	5	P:GO:0006355; P:GO:0007275; F:GO:0000981; F:GO:0003677; C:GO:0005634	P:regulation of transcription, DNA-templated; P:multicellular organism development; F:DNA-binding transcription factor activity, RNA polymerase II-specific; F:DNA binding; C:nucleus	Coil (COILS); IPR001523 (PRINTS); IPR001523 (SMART); IPR001356 (SMART); G3DSA:1.10.10.60 (GENE3D); IPR036388 (G3DSA:1.10.10.GENE3D); IPR036388 (G3DSA:1.10.10.GENE3D); IPR001523 (PFAM); IPR001356 (PFAM); mobidb-lite (MOBIDB_LITE); mobidb-lite (MOBIDB_LITE); mobidb-lite (MOBIDB_LITE); IPR043565 (PANTHER); PTHR45636:SF5 (PANTHER); IPR043182 (PROSITE_PATTERNS); IPR017970 (PROSITE_PATTERNS); IPR001523…	P:GO:0006355; F:GO:0000981; F:GO:0003677	P:regulation of transcription, DNA-templated; F:DNA-binding transcription factor activity, RNA polymerase II-specific; F:DNA binding
STEC_011620.t1	alanine and asparagine-rich -like isoform X2				Coil (COILS); IPR013087 (SMART); G3DSA:3.30.160.60 (GENE3D); G3DSA:3.30.160.60 (GENE3D); G3DSA:3.30.160.60 (GENE3D); G3DSA:3.30.160.60 (GENE3D); G3DSA:3.30.160.60 (GENE3D); IPR013087 (PFAM); PF12874 (PFAM); mobidb-lite (MOBIDB_LITE); mobidb-lite (MOBIDB_LITE); mobidb-lite (MOBIDB_LITE); PTHR24409 (PANTHER); PTHR24409:SF368 (PANTHER); PTHR24409:SF368 (PANTHER); PTHR24409 (PANTHER); IPR013087 (PROS…	no GO terms	no GO terms
STEC_011621.t1	neurogenic mastermind-like isoform X1	2	F:GO:0003677; C:GO:0005634	F:DNA binding; C:nucleus	Coil (COILS); IPR001356 (SMART); IPR003350 (SMART); IPR001356 (PFAM); IPR010982 (G3DSA:1.10.260.GENE3D); IPR003350 (PFAM); G3DSA:1.10.10.60 (GENE3D); mobidb-lite (MOBIDB_LITE); mobidb-lite (MOBIDB_LITE); mobidb-lite (MOBIDB_LITE); mobidb-lite (MOBIDB_LITE); mobidb-lite (MOBIDB_LITE); PTHR14057 (PANTHER); PTHR14057 (PANTHER); PTHR14057:SF9 (PANTHER); IPR003350 (PROSITE_PROFILES); IPR001356 (PROSIT…	F:GO:0003677	F:DNA binding
STEC_011622.t1	zinc finger 2	5	P:GO:0006357; F:GO:0000981; F:GO:0003677; F:GO:0008270; C:GO:0005634	P:regulation of transcription by RNA polymerase II; F:DNA-binding transcription factor activity, RNA polymerase II-specific; F:DNA binding; F:zinc ion binding; C:nucleus	Coil (COILS); Coil (COILS); Coil (COILS); IPR001356 (SMART); IPR003604 (SMART); IPR013087 (SMART); G3DSA:1.10.10.60 (GENE3D); G3DSA:3.30.160.60 (GENE3D); G3DSA:3.30.160.60 (GENE3D); IPR013087 (PFAM); IPR001356 (PFAM); G3DSA:3.30.160.60 (GENE3D); G3DSA:1.10.10.60 (GENE3D); mobidb-lite (MOBIDB_LITE); mobidb-lite (MOBIDB_LITE); mobidb-lite (MOBIDB_LITE); mobidb-lite (MOBIDB_LITE); mobidb-lite (MOBID…	P:GO:0006355; F:GO:0000981; F:GO:0003676; F:GO:0003677; F:GO:0008270	P:regulation of transcription, DNA-templated; F:DNA-binding transcription factor activity, RNA polymerase II-specific; F:nucleic acid binding; F:DNA binding; F:zinc ion binding
STEC_011623.t1	homolog	1	P:GO:0010038	P:response to metal ion	IPR004323 (PFAM); IPR015867 (G3DSA:3.30.70.GENE3D); IPR004323 (PANTHER); IPR011322 (SUPERFAMILY)	P:GO:0010038	P:response to metal ion
STEC_011624.t1	divalent-cation tolerance isoform X2	1	P:GO:0010038	P:response to metal ion	IPR004323 (PFAM); IPR015867 (G3DSA:3.30.70.GENE3D); PTHR23419:SF8 (PANTHER); IPR004323 (PANTHER); IPR011322 (SUPERFAMILY)	P:GO:0010038	P:response to metal ion
STEC_011625.t1	paired box Pax-1-like isoform X2	4	P:GO:0006355; P:GO:0007275; F:GO:0003677; C:GO:0005634	P:regulation of transcription, DNA-templated; P:multicellular organism development; F:DNA binding; C:nucleus	IPR001523 (PRINTS); IPR001523 (SMART); IPR036388 (G3DSA:1.10.10.GENE3D); IPR001523 (PFAM); IPR036388 (G3DSA:1.10.10.GENE3D); mobidb-lite (MOBIDB_LITE); mobidb-lite (MOBIDB_LITE); mobidb-lite (MOBIDB_LITE); mobidb-lite (MOBIDB_LITE); mobidb-lite (MOBIDB_LITE); IPR043565 (PANTHER); PTHR45636:SF16 (PANTHER); IPR043182 (PROSITE_PATTERNS); IPR001523 (PROSITE_PROFILES); IPR001523 (CDD); IPR009057 (SUPE…	P:GO:0006355; F:GO:0003677	P:regulation of transcription, DNA-templated; F:DNA binding
STEC_011626.t1	high affinity copper uptake 1	4	P:GO:0006878; P:GO:0035434; F:GO:0005375; C:GO:0016021	P:cellular copper ion homeostasis; P:copper ion transmembrane transport; F:copper ion transmembrane transporter activity; C:integral component of membrane	IPR007274 (PFAM); PTHR12483:SF27 (PANTHER); IPR007274 (PANTHER)	P:GO:0035434; F:GO:0005375; C:GO:0016021	P:copper ion transmembrane transport; F:copper ion transmembrane transporter activity; C:integral component of membrane
STEC_011627.t1	replication stress response regulator SDE2	2	P:GO:0050794; C:GO:0044424	P:regulation of cellular process; C:obsolete intracellular part	IPR024974 (PFAM); mobidb-lite (MOBIDB_LITE); mobidb-lite (MOBIDB_LITE); PTHR12786:SF1 (PANTHER); PTHR12786 (PANTHER)	no GO terms	no GO terms
STEC_011628.t1	signal transducer and transcription activator isoform X1	8	P:GO:0006355; P:GO:0006355; P:GO:0007165; F:GO:0003677; F:GO:0003700; C:GO:0005634; C:GO:0005667; C:GO:0005737	P:regulation of transcription, DNA-templated; P:regulation of transcription, DNA-templated; P:signal transduction; F:DNA binding; F:DNA-binding transcription factor activity; C:nucleus; C:transcription regulator complex; C:cytoplasm	Coil (COILS); IPR013799 (SMART); IPR013799 (PFAM); IPR036535 (G3DSA:1.10.532.GENE3D); IPR013800 (PFAM); IPR012345 (G3DSA:2.60.40.GENE3D); IPR000980 (PFAM); IPR036860 (G3DSA:3.30.505.GENE3D); IPR013801 (PFAM); G3DSA:1.20.1050.20 (GENE3D); G3DSA:1.10.238.10 (GENE3D); mobidb-lite (MOBIDB_LITE); mobidb-lite (MOBIDB_LITE); IPR001217 (PANTHER); PTHR11801:SF39 (PANTHER); IPR000980 (PROSITE_PROFILES); cd…	P:GO:0006355; P:GO:0007165; F:GO:0003677; F:GO:0003700	P:regulation of transcription, DNA-templated; P:signal transduction; F:DNA binding; F:DNA-binding transcription factor activity
STEC_011629.t1	serine threonine- kinase ULK3	3	P:GO:0006468; F:GO:0004672; F:GO:0005524	P:protein phosphorylation; F:protein kinase activity; F:ATP binding	IPR000719 (PFAM); G3DSA:1.10.510.10 (GENE3D); G3DSA:3.30.200.20 (GENE3D),PIRSR037014-2 (PIRSR); PTHR24348 (PANTHER); PTHR24348:SF22 (PANTHER); PTHR24348:SF22 (PANTHER); PTHR24348 (PANTHER); IPR017441 (PROSITE_PATTERNS); IPR000719 (PROSITE_PROFILES); IPR011009 (SUPERFAMILY)	P:GO:0006468; F:GO:0004672; F:GO:0005524	P:protein phosphorylation; F:protein kinase activity; F:ATP binding
STEC_011630.t1	mitochondrial coenzyme A transporter SLC25A42	6	P:GO:0015867; P:GO:0055085; F:GO:0005347; C:GO:0005743; C:GO:0005886; C:GO:0016021	P:ATP transport; P:transmembrane transport; F:ATP transmembrane transporter activity; C:mitochondrial inner membrane; C:plasma membrane; C:integral component of membrane	IPR002167 (PRINTS); IPR002067 (PRINTS); IPR023395 (G3DSA:1.50.40.GENE3D); IPR018108 (PFAM); mobidb-lite (MOBIDB_LITE); mobidb-lite (MOBIDB_LITE); mobidb-lite (MOBIDB_LITE); PTHR24089:SF0 (PANTHER); PTHR24089 (PANTHER); IPR018108 (PROSITE_PROFILES); IPR018108 (PROSITE_PROFILES); IPR018108 (PROSITE_PROFILES); IPR023395 (SUPERFAMILY)	P:GO:0055085; C:GO:0005743	P:transmembrane transport; C:mitochondrial inner membrane
STEC_011631.t1	---NA---				no IPS match	no IPS match	no IPS match
STEC_011632.t1	tau-tubulin kinase homolog Asator isoform X1	3	P:GO:0006468; F:GO:0004672; F:GO:0005524	P:protein phosphorylation; F:protein kinase activity; F:ATP binding	Coil (COILS); IPR000719 (SMART); G3DSA:1.10.510.10 (GENE3D); IPR000719 (PFAM); mobidb-lite (MOBIDB_LITE); mobidb-lite (MOBIDB_LITE); mobidb-lite (MOBIDB_LITE); mobidb-lite (MOBIDB_LITE); mobidb-lite (MOBIDB_LITE); mobidb-lite (MOBIDB_LITE); mobidb-lite (MOBIDB_LITE); mobidb-lite (MOBIDB_LITE); mobidb-lite (MOBIDB_LITE); mobidb-lite (MOBIDB_LITE); mobidb-lite (MOBIDB_LITE); mobidb-lite (MOBIDB_LIT…	P:GO:0006468; F:GO:0004672; F:GO:0005524	P:protein phosphorylation; F:protein kinase activity; F:ATP binding
STEC_011633.t1	paired box Pax-8 isoform X1	3	P:GO:0006355; F:GO:0003677; C:GO:0005634	P:regulation of transcription, DNA-templated; F:DNA binding; C:nucleus	Coil (COILS); IPR001523 (PRINTS); IPR001523 (SMART); IPR036388 (G3DSA:1.10.10.GENE3D); IPR001523 (PFAM); IPR036388 (G3DSA:1.10.10.GENE3D); mobidb-lite (MOBIDB_LITE); mobidb-lite (MOBIDB_LITE); mobidb-lite (MOBIDB_LITE); mobidb-lite (MOBIDB_LITE); mobidb-lite (MOBIDB_LITE); mobidb-lite (MOBIDB_LITE); mobidb-lite (MOBIDB_LITE); mobidb-lite (MOBIDB_LITE); mobidb-lite (MOBIDB_LITE); PTHR45636:SF16 (P…	P:GO:0006355; F:GO:0003677	P:regulation of transcription, DNA-templated; F:DNA binding
STEC_011634.t1	cuticle -like	1	F:GO:0042302	F:structural constituent of cuticle	IPR022727 (PFAM); IPR022727 (PANTHER); PTHR39068:SF4 (PANTHER)	no GO terms	no GO terms
STEC_011635.t1	adenylate terminal-differentiation specific	1	F:GO:0042302	F:structural constituent of cuticle	Coil (COILS); Coil (COILS); mobidb-lite (MOBIDB_LITE); mobidb-lite (MOBIDB_LITE); mobidb-lite (MOBIDB_LITE)	no GO terms	no GO terms
STEC_011635.t2	adenylate terminal-differentiation specific	1	F:GO:0042302	F:structural constituent of cuticle	Coil (COILS); Coil (COILS); mobidb-lite (MOBIDB_LITE); mobidb-lite (MOBIDB_LITE); mobidb-lite (MOBIDB_LITE)	no GO terms	no GO terms
STEC_011636.t1	#NAME?	3	P:GO:0006478; F:GO:0008476; C:GO:0016021	P:peptidyl-tyrosine sulfation; F:protein-tyrosine sulfotransferase activity; C:integral component of membrane	PF13469 (PFAM); IPR027417 (G3DSA:3.40.50.GENE3D); mobidb-lite (MOBIDB_LITE); IPR026634 (PANTHER); IPR027417 (SUPERFAMILY)	P:GO:0006478; F:GO:0008476	P:peptidyl-tyrosine sulfation; F:protein-tyrosine sulfotransferase activity
STEC_011637.t1	alanine aminotransferase 1	3	P:GO:0009058; F:GO:0008483; F:GO:0030170	P:biosynthetic process; F:transaminase activity; F:pyridoxal phosphate binding	G3DSA:1.10.287.1970 (GENE3D); IPR004839 (PFAM); IPR015422 (G3DSA:3.90.1150.GENE3D); IPR015421 (G3DSA:3.40.640.GENE3D); IPR045088 (PANTHER); cd00609 (CDD); IPR015424 (SUPERFAMILY)	P:GO:0009058; F:GO:0003824; F:GO:0008483; F:GO:0030170	P:biosynthetic process; F:catalytic activity; F:transaminase activity; F:pyridoxal phosphate binding
STEC_011638.t1	xaa-Pro aminopeptidase 3	3	P:GO:0006508; F:GO:0030145; F:GO:0070006	P:proteolysis; F:manganese ion binding; F:metalloaminopeptidase activity	IPR007865 (SMART); IPR000994 (PFAM); IPR029149 (G3DSA:3.40.350.GENE3D); IPR007865 (PFAM); IPR036005 (G3DSA:3.90.230.GENE3D); PTHR43226:SF4 (PANTHER); PTHR43226 (PANTHER); cd01087 (CDD); IPR036005 (SUPERFAMILY); IPR029149 (SUPERFAMILY)	F:GO:0030145; F:GO:0070006	F:manganese ion binding; F:metalloaminopeptidase activity
STEC_011639.t1	dnaJ homolog subfamily A member 1-like	6	P:GO:0006457; P:GO:0009408; F:GO:0005524; F:GO:0030544; F:GO:0046872; F:GO:0051082	P:protein folding; P:response to heat; F:ATP binding; F:Hsp70 protein binding; F:metal ion binding; F:unfolded protein binding	IPR001623 (PRINTS); IPR001623 (SMART); G3DSA:2.60.260.20 (GENE3D); IPR001623 (PFAM); IPR036869 (G3DSA:1.10.287.GENE3D); IPR044713 (PANTHER); PTHR43888:SF9 (PANTHER); IPR018253 (PROSITE_PATTERNS); IPR001623 (PROSITE_PROFILES); IPR001623 (CDD); IPR036869 (SUPERFAMILY); IPR036410 (SUPERFAMILY)	P:GO:0006457; F:GO:0030544	P:protein folding; F:Hsp70 protein binding
STEC_011640.t1	sulfotransferase 1C4	1	F:GO:0008146	F:sulfotransferase activity	IPR000863 (PFAM); IPR027417 (G3DSA:3.40.50.GENE3D); mobidb-lite (MOBIDB_LITE); mobidb-lite (MOBIDB_LITE); PTHR11783:SF274 (PANTHER); PTHR11783 (PANTHER); IPR027417 (SUPERFAMILY)	F:GO:0008146	F:sulfotransferase activity
STEC_011641.t1	syntaxin-binding 5 isoform X4	8	P:GO:0006508; P:GO:0006887; F:GO:0004181; F:GO:0005515; F:GO:0008270; C:GO:0005737; C:GO:0005886; C:GO:0016021	P:proteolysis; P:exocytosis; F:metallocarboxypeptidase activity; F:protein binding; F:zinc ion binding; C:cytoplasm; C:plasma membrane; C:integral component of membrane	Coil (COILS); IPR000664 (PRINTS); IPR001680 (SMART); IPR000834 (SMART); IPR013577 (PFAM); IPR015943 (G3DSA:2.130.10.GENE3D); IPR015943 (G3DSA:2.130.10.GENE3D); IPR000834 (PFAM); G3DSA:3.40.630.10 (GENE3D); G3DSA:1.20.5.110 (GENE3D); PF13620 (PFAM); G3DSA:2.60.40.1120 (GENE3D); IPR001388 (PFAM); mobidb-lite (MOBIDB_LITE); mobidb-lite (MOBIDB_LITE); mobidb-lite (MOBIDB_LITE); mobidb-lite (MOBIDB_LI…	P:GO:0006508; P:GO:0016192; F:GO:0004181; F:GO:0005515; F:GO:0008270; C:GO:0016021	P:proteolysis; P:vesicle-mediated transport; F:metallocarboxypeptidase activity; F:protein binding; F:zinc ion binding; C:integral component of membrane
STEC_011642.t1	transforming growth factor beta-1-induced transcript 1	2	F:GO:0046872; C:GO:0044464	F:metal ion binding; C:obsolete cell part	IPR001781 (SMART); IPR001781 (PFAM); G3DSA:2.10.110.10 (GENE3D); G3DSA:2.10.110.10 (GENE3D); G3DSA:2.10.110.10 (GENE3D); PTHR24216:SF46 (PANTHER); PTHR24216 (PANTHER); IPR001781 (PROSITE_PATTERNS); IPR001781 (PROSITE_PATTERNS); IPR001781 (PROSITE_PROFILES); IPR001781 (PROSITE_PROFILES); SSF57716 (SUPERFAMILY); SSF57716 (SUPERFAMILY); SSF57716 (SUPERFAMILY)	no GO terms	no GO terms
STEC_011643.t1	coactosin	5	P:GO:0030833; F:GO:0051015; C:GO:0005884; C:GO:0005886; C:GO:0030864	P:regulation of actin filament polymerization; F:actin filament binding; C:actin filament; C:plasma membrane; C:cortical actin cytoskeleton	IPR002108 (SMART); IPR002108 (PFAM); IPR029006 (G3DSA:3.40.20.GENE3D); IPR030502 (PTHR10829:PANTHER); PTHR10829 (PANTHER); IPR002108 (PROSITE_PROFILES); cd11282 (CDD); SSF55753 (SUPERFAMILY)	F:GO:0003779	F:actin binding
STEC_011644.t1	28S ribosomal mitochondrial	3	P:GO:0006915; C:GO:0005761; C:GO:0015935	P:apoptotic process; C:mitochondrial ribosome; C:small ribosomal subunit	IPR008092 (PRINTS); IPR019368 (PFAM); IPR019368 (PANTHER)	P:GO:0006915; C:GO:0005761; C:GO:0015935	P:apoptotic process; C:mitochondrial ribosome; C:small ribosomal subunit
STEC_011645.t1	phosphatidylinositol-3-phosphatase SAC1	2	F:GO:0016791; C:GO:0016021	F:phosphatase activity; C:integral component of membrane	IPR002013 (PFAM); PTHR45662 (PANTHER); IPR002013 (PROSITE_PROFILES)	F:GO:0016791	F:phosphatase activity
STEC_011645.t2	phosphatidylinositol-3-phosphatase SAC1	2	F:GO:0016791; C:GO:0016021	F:phosphatase activity; C:integral component of membrane	IPR002013 (PFAM); PTHR45662 (PANTHER); IPR002013 (PROSITE_PROFILES)	F:GO:0016791	F:phosphatase activity
STEC_011646.t1	LIM homeobox Lhx9	1	F:GO:0046872	F:metal ion binding	IPR001781 (SMART); G3DSA:2.10.110.10 (GENE3D); IPR001781 (PFAM); G3DSA:2.10.110.10 (GENE3D); mobidb-lite (MOBIDB_LITE); mobidb-lite (MOBIDB_LITE); mobidb-lite (MOBIDB_LITE); mobidb-lite (MOBIDB_LITE); mobidb-lite (MOBIDB_LITE); mobidb-lite (MOBIDB_LITE); PTHR45787 (PANTHER); PTHR45787:SF10 (PANTHER); IPR001781 (PROSITE_PATTERNS); IPR001781 (PROSITE_PROFILES); IPR001781 (PROSITE_PROFILES); cd09388…	no GO terms	no GO terms
STEC_011647.t1	tumor necrosis factor receptor superfamily member wengen	8	P:GO:0006266; P:GO:0006281; P:GO:0006310; F:GO:0003677; F:GO:0003910; F:GO:0016874; C:GO:0016020; C:GO:0016021	P:DNA ligation; P:DNA repair; P:DNA recombination; F:DNA binding; F:DNA ligase (ATP) activity; F:ligase activity; C:membrane; C:integral component of membrane	mobidb-lite (MOBIDB_LITE); mobidb-lite (MOBIDB_LITE); mobidb-lite (MOBIDB_LITE)	no GO terms	no GO terms
STEC_011648.t1	serine protease 56-like	2	P:GO:0006508; F:GO:0004252	P:proteolysis; F:serine-type endopeptidase activity	IPR001314 (PRINTS); IPR001254 (SMART); IPR001254 (PFAM); IPR043504 (G3DSA:2.40.10.GENE3D); PTHR24253 (PANTHER); PTHR24253:SF48 (PANTHER); IPR018114 (PROSITE_PATTERNS); IPR001254 (PROSITE_PROFILES); IPR001254 (CDD); IPR009003 (SUPERFAMILY)	P:GO:0006508; F:GO:0004252	P:proteolysis; F:serine-type endopeptidase activity
STEC_011649.t1	Ca(2+) calmodulin-responsive adenylate cyclase-like isoform X1	8	P:GO:0006144; P:GO:0006171; P:GO:0035556; F:GO:0004016; F:GO:0005524; F:GO:0046872; C:GO:0005886; C:GO:0016021	P:purine nucleobase metabolic process; P:cAMP biosynthetic process; P:intracellular signal transduction; F:adenylate cyclase activity; F:ATP binding; F:metal ion binding; C:plasma membrane; C:integral component of membrane	Coil (COILS); IPR001054 (SMART); IPR029787 (G3DSA:3.30.70.GENE3D); IPR029787 (G3DSA:3.30.70.GENE3D); IPR009398 (PFAM); IPR001054 (PFAM); IPR032628 (PFAM); mobidb-lite (MOBIDB_LITE); mobidb-lite (MOBIDB_LITE); mobidb-lite (MOBIDB_LITE); mobidb-lite (MOBIDB_LITE); mobidb-lite (MOBIDB_LITE); mobidb-lite (MOBIDB_LITE); mobidb-lite (MOBIDB_LITE); mobidb-lite (MOBIDB_LITE); mobidb-lite (MOBIDB_LITE); m…	P:GO:0006171; P:GO:0009190; P:GO:0035556; F:GO:0004016; F:GO:0016849; C:GO:0005886	P:cAMP biosynthetic process; P:cyclic nucleotide biosynthetic process; P:intracellular signal transduction; F:adenylate cyclase activity; F:phosphorus-oxygen lyase activity; C:plasma membrane
STEC_011650.t1	---NA---				mobidb-lite (MOBIDB_LITE); mobidb-lite (MOBIDB_LITE)	no GO terms	no GO terms
STEC_011651.t1	---NA---				no IPS match	no IPS match	no IPS match
STEC_011652.t1	dentin sialophospho isoform X2	1	P:GO:0035556	P:intracellular signal transduction	Coil (COILS); Coil (COILS); IPR007940 (PFAM); mobidb-lite (MOBIDB_LITE); mobidb-lite (MOBIDB_LITE); mobidb-lite (MOBIDB_LITE); mobidb-lite (MOBIDB_LITE); mobidb-lite (MOBIDB_LITE); PTHR19423:SF8 (PANTHER); IPR007940 (PANTHER)	P:GO:0035556	P:intracellular signal transduction
STEC_011653.t1	nucleosomal histone kinase 1	3	P:GO:0006468; F:GO:0004672; F:GO:0005524	P:protein phosphorylation; F:protein kinase activity; F:ATP binding	IPR000719 (SMART); IPR000719 (PFAM); G3DSA:1.10.510.10 (GENE3D),PIRSR038172-1 (PIRSR); mobidb-lite (MOBIDB_LITE); mobidb-lite (MOBIDB_LITE); mobidb-lite (MOBIDB_LITE); mobidb-lite (MOBIDB_LITE); mobidb-lite (MOBIDB_LITE); mobidb-lite (MOBIDB_LITE); mobidb-lite (MOBIDB_LITE); PTHR11909 (PANTHER); PTHR11909:SF300 (PANTHER); IPR008271 (PROSITE_PATTERNS); IPR017441 (PROSITE_PATTERNS); IPR000719 (PROS…	P:GO:0006468; F:GO:0004672; F:GO:0005524	P:protein phosphorylation; F:protein kinase activity; F:ATP binding
STEC_011654.t1	vacuolar sorting-associated 18 homolog	4	P:GO:0006886; P:GO:0016192; F:GO:0046872; C:GO:0016020	P:intracellular protein transport; P:vesicle-mediated transport; F:metal ion binding; C:membrane	Coil (COILS); IPR007810 (PFAM); IPR013083 (G3DSA:3.30.40.GENE3D); PTHR23323 (PANTHER); PTHR23323:SF26 (PANTHER); IPR000547 (PROSITE_PROFILES); SSF57850 (SUPERFAMILY)	P:GO:0006886; P:GO:0016192	P:intracellular protein transport; P:vesicle-mediated transport
STEC_011655.t1	unpaired partial	2	C:GO:0016020; C:GO:0016021	C:membrane; C:integral component of membrane	Coil (COILS)	no GO terms	no GO terms
STEC_011655.t2	unpaired partial	2	C:GO:0016020; C:GO:0016021	C:membrane; C:integral component of membrane	Coil (COILS)	no GO terms	no GO terms
STEC_011656.t1	integrin alpha-PS1 isoform X2	3	P:GO:0007155; P:GO:0007229; C:GO:0008305	P:cell adhesion; P:integrin-mediated signaling pathway; C:integrin complex	IPR000413 (PRINTS); IPR013519 (SMART); IPR013517 (PFAM); G3DSA:2.60.40.1530 (GENE3D); G3DSA:2.60.40.1510 (GENE3D); G3DSA:1.20.5.930 (GENE3D); IPR028994 (G3DSA:2.130.10.GENE3D); G3DSA:2.60.40.1460 (GENE3D); IPR013649 (PFAM); mobidb-lite (MOBIDB_LITE); mobidb-lite (MOBIDB_LITE); mobidb-lite (MOBIDB_LITE); PTHR23220:SF122 (PANTHER); PTHR23220 (PANTHER); IPR013519 (PROSITE_PROFILES); IPR013519 (PROSI…	P:GO:0007155; C:GO:0008305	P:cell adhesion; C:integrin complex
STEC_011657.t1	twisted gastrulation	1	C:GO:0005576	C:extracellular region	IPR006761 (PFAM); IPR006761 (PANTHER); PTHR12312:SF16 (PANTHER)	no GO terms	no GO terms
STEC_011658.t1	---NA---				mobidb-lite (MOBIDB_LITE)	no GO terms	no GO terms
STEC_011659.t1	SPARC	2	F:GO:0005509; C:GO:0005615	F:calcium ion binding; C:extracellular space	IPR019577 (PFAM); G3DSA:3.30.60.30 (GENE3D); G3DSA:1.10.238.10 (GENE3D); mobidb-lite (MOBIDB_LITE); mobidb-lite (MOBIDB_LITE); PTHR13866 (PANTHER); PTHR13866:SF14 (PANTHER); IPR001999 (PROSITE_PATTERNS); IPR018247 (PROSITE_PATTERNS); cd16231 (CDD); IPR011992 (SUPERFAMILY)	F:GO:0005509; C:GO:0005615	F:calcium ion binding; C:extracellular space
STEC_011660.t1	lachesin isoform X1	3	P:GO:0050808; C:GO:0016021; C:GO:0032589	P:synapse organization; C:integral component of membrane; C:neuron projection membrane	IPR003599 (SMART); IPR003598 (SMART); IPR013106 (SMART); IPR013783 (G3DSA:2.60.40.GENE3D); IPR013783 (G3DSA:2.60.40.GENE3D); IPR013151 (PFAM); PF13927 (PFAM); IPR013783 (G3DSA:2.60.40.GENE3D); mobidb-lite (MOBIDB_LITE); mobidb-lite (MOBIDB_LITE); PTHR12231:SF226 (PANTHER); PTHR12231 (PANTHER); IPR007110 (PROSITE_PROFILES); IPR007110 (PROSITE_PROFILES); IPR007110 (PROSITE_PROFILES); cd00096 (CDD);…	no GO terms	no GO terms
STEC_011661.t1	28S ribosomal mitochondrial	6	P:GO:0006412; P:GO:0016567; P:GO:0042254; F:GO:0003735; F:GO:0004842; C:GO:0005840	P:translation; P:protein ubiquitination; P:ribosome biogenesis; F:structural constituent of ribosome; F:ubiquitin-protein transferase activity; C:ribosome	IPR001648 (PFAM); IPR036870 (G3DSA:4.10.640.GENE3D); IPR001648 (PANTHER); PTHR13479:SF40 (PANTHER); IPR036870 (SUPERFAMILY)	P:GO:0006412; F:GO:0003735; C:GO:0005840	P:translation; F:structural constituent of ribosome; C:ribosome
STEC_011662.t1	kinase C delta type homolog isoform X3	4	P:GO:0006468; P:GO:0009069; F:GO:0004674; F:GO:0005524	P:protein phosphorylation; P:serine family amino acid metabolic process; F:protein serine/threonine kinase activity; F:ATP binding	Coil (COILS); Coil (COILS); Coil (COILS); IPR000719 (SMART); IPR000961 (SMART); G3DSA:3.30.200.20 (GENE3D); IPR000719 (PFAM); IPR017892 (PFAM); G3DSA:1.10.510.10 (GENE3D),PIRSR037921-1 (PIRSR),PIRSR038172-1 (PIRSR),PIRSR000620-2 (PIRSR); mobidb-lite (MOBIDB_LITE); mobidb-lite (MOBIDB_LITE); mobidb-lite (MOBIDB_LITE); mobidb-lite (MOBIDB_LITE); mobidb-lite (MOBIDB_LITE); mobidb-lite (MOBIDB_LITE);…	P:GO:0006468; F:GO:0004672; F:GO:0004674; F:GO:0005524	P:protein phosphorylation; F:protein kinase activity; F:protein serine/threonine kinase activity; F:ATP binding
STEC_011663.t1	kinase C delta type homolog isoform X3	1	P:GO:0035556	P:intracellular signal transduction	Coil (COILS); IPR020454 (PRINTS); IPR002219 (SMART); IPR002219 (PFAM); G3DSA:3.30.60.20 (GENE3D); G3DSA:3.30.60.20 (GENE3D); mobidb-lite (MOBIDB_LITE); mobidb-lite (MOBIDB_LITE); mobidb-lite (MOBIDB_LITE); mobidb-lite (MOBIDB_LITE); mobidb-lite (MOBIDB_LITE); PTHR24356 (PANTHER); PTHR24356:SF365 (PANTHER); IPR002219 (PROSITE_PATTERNS); IPR002219 (PROSITE_PROFILES); IPR002219 (PROSITE_PROFILES); I…	P:GO:0035556	P:intracellular signal transduction
STEC_011664.t1	fasciclin-1 isoform X7				IPR000782 (SMART); IPR036378 (G3DSA:2.30.180.GENE3D); IPR036378 (G3DSA:2.30.180.GENE3D); IPR000782 (PFAM); IPR036378 (G3DSA:2.30.180.GENE3D); PTHR10900:SF80 (PANTHER); PTHR10900 (PANTHER); IPR000782 (PROSITE_PROFILES); IPR000782 (PROSITE_PROFILES); IPR000782 (PROSITE_PROFILES); IPR000782 (PROSITE_PROFILES); IPR036378 (SUPERFAMILY); IPR036378 (SUPERFAMILY); IPR036378 (SUPERFAMILY); IPR036378 (SUPE…	no GO terms	no GO terms
STEC_011665.t1	tropomodulin-1 isoform X5	3	P:GO:0051694; F:GO:0005523; C:GO:0016021	P:pointed-end actin filament capping; F:tropomyosin binding; C:integral component of membrane	SM00368 (SMART); IPR004934 (PFAM); IPR032675 (G3DSA:3.80.10.GENE3D); mobidb-lite (MOBIDB_LITE); mobidb-lite (MOBIDB_LITE); IPR004934 (PANTHER); IPR030137 (PTHR10901:PANTHER); SSF52047 (SUPERFAMILY)	P:GO:0051694; F:GO:0005523	P:pointed-end actin filament capping; F:tropomyosin binding
STEC_011666.t1	J domain-containing	4	P:GO:0051085; F:GO:0051082; F:GO:0051087; C:GO:0005829	P:chaperone cofactor-dependent protein refolding; F:unfolded protein binding; F:chaperone binding; C:cytosol	IPR001623 (PRINTS); IPR001623 (SMART); IPR036869 (G3DSA:1.10.287.GENE3D); IPR001623 (PFAM); mobidb-lite (MOBIDB_LITE); IPR029827 (PANTHER); IPR001623 (PROSITE_PROFILES); IPR001623 (CDD); IPR036869 (SUPERFAMILY)	no GO terms	no GO terms
STEC_011667.t1	prolyl 4-hydroxylase subunit alpha-1-like isoform X1	10	P:GO:0006525; P:GO:0006560; P:GO:0018401; P:GO:0055114; F:GO:0004656; F:GO:0005506; F:GO:0005515; F:GO:0016702; F:GO:0031418; C:GO:0005788	P:arginine metabolic process; P:proline metabolic process; P:peptidyl-proline hydroxylation to 4-hydroxy-L-proline; P:obsolete oxidation-reduction process; F:procollagen-proline 4-dioxygenase activity; F:iron ion binding; F:protein binding; F:oxidoreductase activity, acting on single donors with incorporation of molecular oxygen, incorporation of two atoms of oxygen; F:L-ascorbic acid binding; C:…	Coil (COILS); IPR006620 (SMART); G3DSA:2.60.120.620 (GENE3D); IPR013547 (PFAM); IPR011990 (G3DSA:1.25.40.GENE3D); IPR044862 (PFAM); G3DSA:6.10.140.1460 (GENE3D); IPR045054 (PANTHER); PTHR10869:SF151 (PANTHER); IPR005123 (PROSITE_PROFILES); IPR011990 (SUPERFAMILY)	F:GO:0004656; F:GO:0005506; F:GO:0005515; F:GO:0016705; F:GO:0031418; C:GO:0005783	F:procollagen-proline 4-dioxygenase activity; F:iron ion binding; F:protein binding; F:oxidoreductase activity, acting on paired donors, with incorporation or reduction of molecular oxygen; F:L-ascorbic acid binding; C:endoplasmic reticulum
STEC_011668.t1	neutral ceramidase	4	P:GO:0006687; P:GO:0046514; F:GO:0017040; F:GO:0102121	P:glycosphingolipid metabolic process; P:ceramide catabolic process; F:N-acylsphingosine amidohydrolase activity; F:ceramidase activity	IPR031331 (PFAM); IPR031329 (PFAM); IPR038445 (G3DSA:2.60.40.GENE3D); PTHR12670:SF1 (PANTHER); IPR006823 (PANTHER)	P:GO:0046514; F:GO:0017040	P:ceramide catabolic process; F:N-acylsphingosine amidohydrolase activity
STEC_011669.t1	rab11 family-interacting 5	4	P:GO:0015031; F:GO:0031267; C:GO:0005768; C:GO:0016020	P:protein transport; F:small GTPase binding; C:endosome; C:membrane	Coil (COILS); IPR000008 (SMART); IPR000008 (PFAM); G3DSA:1.20.5.2440 (GENE3D); IPR019018 (PFAM); IPR035892 (G3DSA:2.60.40.GENE3D); mobidb-lite (MOBIDB_LITE); mobidb-lite (MOBIDB_LITE); mobidb-lite (MOBIDB_LITE); mobidb-lite (MOBIDB_LITE); mobidb-lite (MOBIDB_LITE); PTHR15746:SF23 (PANTHER); IPR037789 (PANTHER); IPR037789 (PANTHER); IPR019018 (PROSITE_PROFILES); IPR000008 (PROSITE_PROFILES); IPR03…	F:GO:0031267	F:small GTPase binding
STEC_011670.t1	homeobox Hmx	4	P:GO:0006357; F:GO:0000981; F:GO:0003677; C:GO:0005634	P:regulation of transcription by RNA polymerase II; F:DNA-binding transcription factor activity, RNA polymerase II-specific; F:DNA binding; C:nucleus	IPR020479 (PRINTS); IPR001356 (SMART); IPR001356 (PFAM); G3DSA:1.10.10.60 (GENE3D); mobidb-lite (MOBIDB_LITE); mobidb-lite (MOBIDB_LITE); mobidb-lite (MOBIDB_LITE); mobidb-lite (MOBIDB_LITE); mobidb-lite (MOBIDB_LITE); mobidb-lite (MOBIDB_LITE); mobidb-lite (MOBIDB_LITE); mobidb-lite (MOBIDB_LITE); mobidb-lite (MOBIDB_LITE); mobidb-lite (MOBIDB_LITE); PTHR46110:SF3 (PANTHER); PTHR46110 (PANTHER);…	P:GO:0006355; F:GO:0000981; F:GO:0003677	P:regulation of transcription, DNA-templated; F:DNA-binding transcription factor activity, RNA polymerase II-specific; F:DNA binding
STEC_011671.t1	yellow	2	P:GO:0042438; P:GO:0060179	P:melanin biosynthetic process; P:male mating behavior	IPR017996 (PRINTS); IPR011042 (G3DSA:2.120.10.GENE3D); IPR017996 (PFAM); mobidb-lite (MOBIDB_LITE); mobidb-lite (MOBIDB_LITE); IPR017996 (PANTHER); IPR029846 (PTHR10009:PANTHER)	P:GO:0042438; P:GO:0060179	P:melanin biosynthetic process; P:male mating behavior
STEC_011672.t1	serine-rich adhesin for platelets isoform X3	3	P:GO:0006811; C:GO:0005886; C:GO:0016021	P:ion transport; C:plasma membrane; C:integral component of membrane	IPR004878 (PFAM); mobidb-lite (MOBIDB_LITE); mobidb-lite (MOBIDB_LITE); mobidb-lite (MOBIDB_LITE); mobidb-lite (MOBIDB_LITE); IPR004878 (PANTHER); PTHR21522:SF57 (PANTHER)	no GO terms	no GO terms
STEC_011673.t1	proton channel c isoform X2				mobidb-lite (MOBIDB_LITE); mobidb-lite (MOBIDB_LITE); mobidb-lite (MOBIDB_LITE)	no GO terms	no GO terms
STEC_011674.t1	proton channel c	3	P:GO:0006811; C:GO:0005886; C:GO:0016021	P:ion transport; C:plasma membrane; C:integral component of membrane	Coil (COILS); IPR004878 (PFAM); mobidb-lite (MOBIDB_LITE); mobidb-lite (MOBIDB_LITE); mobidb-lite (MOBIDB_LITE); mobidb-lite (MOBIDB_LITE); mobidb-lite (MOBIDB_LITE); mobidb-lite (MOBIDB_LITE); mobidb-lite (MOBIDB_LITE); mobidb-lite (MOBIDB_LITE); mobidb-lite (MOBIDB_LITE); mobidb-lite (MOBIDB_LITE); mobidb-lite (MOBIDB_LITE); PTHR21522:SF32 (PANTHER); IPR004878 (PANTHER)	no GO terms	no GO terms
STEC_011675.t1	vesicle-associated membrane 7	2	P:GO:0016192; C:GO:0016021	P:vesicle-mediated transport; C:integral component of membrane	IPR001388 (PRINTS); IPR010908 (SMART); IPR010908 (PFAM); IPR001388 (PFAM); G3DSA:1.20.5.110 (GENE3D); G3DSA:3.30.450.50 (GENE3D); PTHR21136 (PANTHER); PTHR21136:SF179 (PANTHER); IPR010908 (PROSITE_PROFILES); IPR042855 (PROSITE_PROFILES); IPR010908 (CDD); IPR011012 (SUPERFAMILY); SSF58038 (SUPERFAMILY)	P:GO:0016192; C:GO:0016021	P:vesicle-mediated transport; C:integral component of membrane
STEC_011676.t1	ubiquitin-conjugating enzyme E2 H	5	P:GO:0000209; P:GO:0006511; F:GO:0005524; F:GO:0061631; C:GO:0005634	P:protein polyubiquitination; P:ubiquitin-dependent protein catabolic process; F:ATP binding; F:ubiquitin conjugating enzyme activity; C:nucleus	SM00212 (SMART); IPR016135 (G3DSA:3.10.110.GENE3D); IPR000608 (PFAM); mobidb-lite (MOBIDB_LITE); mobidb-lite (MOBIDB_LITE); PTHR24068 (PANTHER); PTHR24068:SF128 (PANTHER); IPR023313 (PROSITE_PATTERNS); IPR000608 (PROSITE_PROFILES); IPR000608 (CDD); IPR016135 (SUPERFAMILY)	no GO terms	no GO terms
STEC_011677.t1	uncharacterized protein LOC118468566				Coil (COILS); mobidb-lite (MOBIDB_LITE); mobidb-lite (MOBIDB_LITE); mobidb-lite (MOBIDB_LITE); mobidb-lite (MOBIDB_LITE)	no GO terms	no GO terms
STEC_011677.t2	uncharacterized protein LOC118468566				Coil (COILS); mobidb-lite (MOBIDB_LITE); mobidb-lite (MOBIDB_LITE)	no GO terms	no GO terms
STEC_011677.t3	uncharacterized protein LOC118468566				Coil (COILS); mobidb-lite (MOBIDB_LITE); mobidb-lite (MOBIDB_LITE); mobidb-lite (MOBIDB_LITE); mobidb-lite (MOBIDB_LITE)	no GO terms	no GO terms
STEC_011678.t1	tetraspanin-13	1	C:GO:0005887	C:integral component of plasma membrane	PR00259 (PRINTS); IPR000301 (PIRSF); IPR018499 (PFAM); PTHR19282:SF3 (PANTHER); PTHR19282 (PANTHER)	C:GO:0016021	C:integral component of membrane
STEC_011679.t1	---NA---				mobidb-lite (MOBIDB_LITE); mobidb-lite (MOBIDB_LITE)	no GO terms	no GO terms
STEC_011680.t1	uridine phosphorylase 1 isoform X2	7	P:GO:0006206; P:GO:0009116; P:GO:0009166; P:GO:0044206; F:GO:0004850; C:GO:0005634; C:GO:0005737	P:pyrimidine nucleobase metabolic process; P:nucleoside metabolic process; P:nucleotide catabolic process; P:UMP salvage; F:uridine phosphorylase activity; C:nucleus; C:cytoplasm	Coil (COILS); IPR035994 (G3DSA:3.40.50.GENE3D); IPR010059 (TIGRFAM); IPR000845 (PFAM); mobidb-lite (MOBIDB_LITE); PTHR43691 (PANTHER); PTHR43691:SF3 (PANTHER); IPR018016 (PROSITE_PATTERNS); IPR010059 (CDD); IPR035994 (SUPERFAMILY)	P:GO:0009116; P:GO:0009166; F:GO:0003824; F:GO:0004850; F:GO:0016763; C:GO:0005737	P:nucleoside metabolic process; P:nucleotide catabolic process; F:catalytic activity; F:uridine phosphorylase activity; F:pentosyltransferase activity; C:cytoplasm
STEC_011680.t2	uridine phosphorylase 1 isoform X2	7	P:GO:0006206; P:GO:0009116; P:GO:0009166; P:GO:0044206; F:GO:0004850; C:GO:0005634; C:GO:0005737	P:pyrimidine nucleobase metabolic process; P:nucleoside metabolic process; P:nucleotide catabolic process; P:UMP salvage; F:uridine phosphorylase activity; C:nucleus; C:cytoplasm	Coil (COILS); IPR000845 (PFAM); IPR035994 (G3DSA:3.40.50.GENE3D); IPR010059 (TIGRFAM); mobidb-lite (MOBIDB_LITE); mobidb-lite (MOBIDB_LITE); mobidb-lite (MOBIDB_LITE); PTHR43691 (PANTHER); PTHR43691:SF3 (PANTHER); IPR018016 (PROSITE_PATTERNS); IPR010059 (CDD); IPR035994 (SUPERFAMILY)	P:GO:0009116; P:GO:0009166; F:GO:0003824; F:GO:0004850; F:GO:0016763; C:GO:0005737	P:nucleoside metabolic process; P:nucleotide catabolic process; F:catalytic activity; F:uridine phosphorylase activity; F:pentosyltransferase activity; C:cytoplasm
STEC_011681.t1	D-beta-hydroxybutyrate mitochondrial	3	P:GO:0055114; F:GO:0016491; C:GO:0016021	P:obsolete oxidation-reduction process; F:oxidoreductase activity; C:integral component of membrane	IPR002347 (PRINTS); IPR002347 (PFAM); G3DSA:3.40.50.720 (GENE3D),PIRSR000095-1 (PIRSR); PTHR43313:SF39 (PANTHER); PTHR43313 (PANTHER); IPR020904 (PROSITE_PATTERNS); IPR036291 (SUPERFAMILY)	F:GO:0016491	F:oxidoreductase activity
STEC_011682.t1	FHA domain-containing DDL	1	F:GO:0005515	F:protein binding	IPR000253 (SMART); G3DSA:2.60.200.20 (GENE3D); IPR000253 (PFAM); mobidb-lite (MOBIDB_LITE); mobidb-lite (MOBIDB_LITE); mobidb-lite (MOBIDB_LITE); mobidb-lite (MOBIDB_LITE); mobidb-lite (MOBIDB_LITE); mobidb-lite (MOBIDB_LITE); mobidb-lite (MOBIDB_LITE); mobidb-lite (MOBIDB_LITE); mobidb-lite (MOBIDB_LITE); mobidb-lite (MOBIDB_LITE); mobidb-lite (MOBIDB_LITE); mobidb-lite (MOBIDB_LITE); PTHR23308:…	F:GO:0005515	F:protein binding
STEC_011683.t1	ATP synthase lipid-binding mitochondrial	6	P:GO:0015986; P:GO:1902600; F:GO:0008289; F:GO:0015078; C:GO:0016021; C:GO:0045263	P:ATP synthesis coupled proton transport; P:proton transmembrane transport; F:lipid binding; F:proton transmembrane transporter activity; C:integral component of membrane; C:proton-transporting ATP synthase complex, coupling factor F(o)	IPR000454 (PRINTS); IPR002379 (PFAM); IPR038662 (G3DSA:1.20.20.GENE3D); IPR000454 (PANTHER); PTHR10031:SF30 (PANTHER); IPR020537 (PROSITE_PATTERNS); IPR000454 (HAMAP); cd18182 (CDD); IPR035921 (SUPERFAMILY)	P:GO:0015986; P:GO:1902600; F:GO:0015078; C:GO:0033177; C:GO:0045263	P:ATP synthesis coupled proton transport; P:proton transmembrane transport; F:proton transmembrane transporter activity; C:proton-transporting two-sector ATPase complex, proton-transporting domain; C:proton-transporting ATP synthase complex, coupling factor F(o)
STEC_011684.t1	uncharacterized transmembrane DDB_G0289901				IPR013087 (SMART); G3DSA:3.30.160.60 (GENE3D); G3DSA:3.30.160.60 (GENE3D); mobidb-lite (MOBIDB_LITE); mobidb-lite (MOBIDB_LITE); mobidb-lite (MOBIDB_LITE); mobidb-lite (MOBIDB_LITE); mobidb-lite (MOBIDB_LITE); mobidb-lite (MOBIDB_LITE); mobidb-lite (MOBIDB_LITE); mobidb-lite (MOBIDB_LITE); mobidb-lite (MOBIDB_LITE); mobidb-lite (MOBIDB_LITE); mobidb-lite (MOBIDB_LITE); mobidb-lite (MOBIDB_LITE); …	no GO terms	no GO terms
STEC_011685.t1	activin receptor type-2A	8	P:GO:0006468; P:GO:0007178; P:GO:0009069; F:GO:0004675; F:GO:0005524; F:GO:0046872; C:GO:0016021; C:GO:0043235	P:protein phosphorylation; P:transmembrane receptor protein serine/threonine kinase signaling pathway; P:serine family amino acid metabolic process; F:transmembrane receptor protein serine/threonine kinase activity; F:ATP binding; F:metal ion binding; C:integral component of membrane; C:receptor complex	IPR000333 (PRINTS); IPR017194 (PIRSF); G3DSA:1.10.510.10 (GENE3D); G3DSA:3.30.200.20 (GENE3D); IPR001245 (PFAM); G3DSA:2.10.60.10 (GENE3D),PIRSR037921-1 (PIRSR); mobidb-lite (MOBIDB_LITE); IPR000333 (PANTHER); PTHR23255:SF98 (PANTHER); IPR008271 (PROSITE_PATTERNS); IPR000719 (PROSITE_PROFILES); cd14053 (CDD); IPR011009 (SUPERFAMILY); SSF57302 (SUPERFAMILY)	P:GO:0006468; P:GO:0007178; F:GO:0004672; F:GO:0004674; F:GO:0004675; F:GO:0005524; F:GO:0038023; F:GO:0046872; C:GO:0016020; C:GO:0016021; C:GO:0043235	P:protein phosphorylation; P:transmembrane receptor protein serine/threonine kinase signaling pathway; F:protein kinase activity; F:protein serine/threonine kinase activity; F:transmembrane receptor protein serine/threonine kinase activity; F:ATP binding; F:signaling receptor activity; F:metal ion binding; C:membrane; C:integral component of membrane; C:receptor complex
STEC_011686.t1	uncharacterized protein LOC118463628	1	C:GO:0016020	C:membrane	mobidb-lite (MOBIDB_LITE); mobidb-lite (MOBIDB_LITE); mobidb-lite (MOBIDB_LITE)	no GO terms	no GO terms
STEC_011686.t2	uncharacterized protein LOC118463628	1	C:GO:0016020	C:membrane	mobidb-lite (MOBIDB_LITE); mobidb-lite (MOBIDB_LITE); mobidb-lite (MOBIDB_LITE)	no GO terms	no GO terms
STEC_011687.t1	NADP-dependent malic enzyme isoform X2	7	P:GO:0006090; P:GO:0006099; P:GO:0006108; P:GO:0015976; F:GO:0004471; F:GO:0046872; F:GO:0051287	P:pyruvate metabolic process; P:tricarboxylic acid cycle; P:malate metabolic process; P:carbon utilization; F:malate dehydrogenase (decarboxylating) (NAD+) activity; F:metal ion binding; F:NAD binding	IPR001891 (PRINTS); IPR012301 (SMART); IPR012302 (SMART); IPR012302 (PFAM); IPR037062 (G3DSA:3.40.50.GENE3D); G3DSA:3.40.50.720 (GENE3D); IPR012301 (PFAM); mobidb-lite (MOBIDB_LITE); mobidb-lite (MOBIDB_LITE); mobidb-lite (MOBIDB_LITE); PTHR23406:SF80 (PANTHER); PTHR23406 (PANTHER); IPR015884 (PROSITE_PATTERNS); cd05312 (CDD); SSF53223 (SUPERFAMILY); IPR036291 (SUPERFAMILY)	F:GO:0004470; F:GO:0004471; F:GO:0051287	F:malic enzyme activity; F:malate dehydrogenase (decarboxylating) (NAD+) activity; F:NAD binding
STEC_011688.t1	uncharacterized protein LOC118463750				no IPS match	no IPS match	no IPS match
STEC_011689.t1	serine protease 48-like	2	P:GO:0006508; F:GO:0004252	P:proteolysis; F:serine-type endopeptidase activity	Coil (COILS); IPR001254 (SMART); IPR001254 (PFAM); IPR043504 (G3DSA:2.40.10.GENE3D); IPR043504 (G3DSA:2.40.10.GENE3D); mobidb-lite (MOBIDB_LITE); mobidb-lite (MOBIDB_LITE); mobidb-lite (MOBIDB_LITE); mobidb-lite (MOBIDB_LITE); PTHR24258 (PANTHER); PTHR24258:SF138 (PANTHER); IPR001254 (PROSITE_PROFILES); IPR009003 (SUPERFAMILY)	P:GO:0006508; F:GO:0004252	P:proteolysis; F:serine-type endopeptidase activity
STEC_011689.t2	serine protease 48-like	2	P:GO:0006508; F:GO:0004252	P:proteolysis; F:serine-type endopeptidase activity	Coil (COILS); IPR001254 (SMART); IPR043504 (G3DSA:2.40.10.GENE3D); IPR043504 (G3DSA:2.40.10.GENE3D); IPR001254 (PFAM); mobidb-lite (MOBIDB_LITE); mobidb-lite (MOBIDB_LITE); mobidb-lite (MOBIDB_LITE); mobidb-lite (MOBIDB_LITE); PTHR24258:SF138 (PANTHER); PTHR24258 (PANTHER); IPR001254 (PROSITE_PROFILES); IPR009003 (SUPERFAMILY)	P:GO:0006508; F:GO:0004252	P:proteolysis; F:serine-type endopeptidase activity
STEC_011690.t1	solute carrier family riboflavin member 3-A	3	P:GO:0032218; F:GO:0032217; C:GO:0005887	P:riboflavin transport; F:riboflavin transmembrane transporter activity; C:integral component of plasma membrane	IPR009357 (PFAM); mobidb-lite (MOBIDB_LITE); PTHR12929:SF10 (PANTHER); IPR009357 (PANTHER)	P:GO:0032218; F:GO:0032217; C:GO:0005887	P:riboflavin transport; F:riboflavin transmembrane transporter activity; C:integral component of plasma membrane
STEC_011691.t1	multifunctional ADE2	7	P:GO:0006144; P:GO:0006189; F:GO:0004638; F:GO:0004639; F:GO:0005524; F:GO:0043727; C:GO:0009320	P:purine nucleobase metabolic process; P:'de novo' IMP biosynthetic process; F:phosphoribosylaminoimidazole carboxylase activity; F:phosphoribosylaminoimidazolesuccinocarboxamide synthase activity; F:ATP binding; F:5-amino-4-imidazole carboxylate lyase activity; C:phosphoribosylaminoimidazole carboxylase complex	IPR000031 (SMART); G3DSA:3.30.200.20 (GENE3D); IPR028923 (PFAM); G3DSA:3.30.470.20 (GENE3D); G3DSA:3.40.50.1970 (GENE3D); IPR000031 (PFAM); PTHR43599:SF3 (PANTHER); PTHR43599 (PANTHER); IPR018236 (PROSITE_PATTERNS); IPR018236 (PROSITE_PATTERNS); IPR028923 (HAMAP); IPR033626 (HAMAP); cd01416 (CDD); SSF52255 (SUPERFAMILY); SSF56104 (SUPERFAMILY)	P:GO:0006164; P:GO:0006189; F:GO:0004639	P:purine nucleotide biosynthetic process; P:'de novo' IMP biosynthetic process; F:phosphoribosylaminoimidazolesuccinocarboxamide synthase activity
STEC_011692.t1	amidophosphoribosyltransferase-like	8	P:GO:0006189; P:GO:0006536; P:GO:0006541; P:GO:0009113; P:GO:0009116; F:GO:0004044; F:GO:0046872; F:GO:0051536	P:'de novo' IMP biosynthetic process; P:glutamate metabolic process; P:glutamine metabolic process; P:purine nucleobase biosynthetic process; P:nucleoside metabolic process; F:amidophosphoribosyltransferase activity; F:metal ion binding; F:iron-sulfur cluster binding	IPR029055 (G3DSA:3.60.20.GENE3D); IPR005854 (PIRSF); PF13522 (PFAM); IPR029057 (G3DSA:3.40.50.GENE3D); IPR005854 (TIGRFAM); PTHR11907:SF20 (PANTHER); PTHR11907 (PANTHER); IPR005854 (HAMAP); IPR017932 (PROSITE_PROFILES); IPR035584 (CDD); IPR000836 (CDD); IPR029057 (SUPERFAMILY); IPR029055 (SUPERFAMILY)	P:GO:0009113; P:GO:0009116; F:GO:0004044	P:purine nucleobase biosynthetic process; P:nucleoside metabolic process; F:amidophosphoribosyltransferase activity
STEC_011693.t1	pro-resilin-like	1	F:GO:0042302	F:structural constituent of cuticle	IPR000618 (PFAM); PTHR12236 (PANTHER); PTHR12236:SF78 (PANTHER); IPR000618 (PROSITE_PROFILES)	no GO terms	no GO terms
STEC_011694.t1	hormone receptor 4-like isoform X2				Coil (COILS); IPR001849 (SMART); IPR011993 (G3DSA:2.30.29.GENE3D); mobidb-lite (MOBIDB_LITE); mobidb-lite (MOBIDB_LITE); mobidb-lite (MOBIDB_LITE); mobidb-lite (MOBIDB_LITE); mobidb-lite (MOBIDB_LITE); mobidb-lite (MOBIDB_LITE); mobidb-lite (MOBIDB_LITE); mobidb-lite (MOBIDB_LITE); mobidb-lite (MOBIDB_LITE); mobidb-lite (MOBIDB_LITE); IPR001849 (PROSITE_PROFILES); cd00821 (CDD); SSF50729 (SUPERFA…	no GO terms	no GO terms
STEC_011695.t1	stromal interaction molecule homolog isoform X1	5	P:GO:0006816; F:GO:0005246; F:GO:0005515; F:GO:0046872; C:GO:0016021	P:calcium ion transport; F:calcium channel regulator activity; F:protein binding; F:metal ion binding; C:integral component of membrane	Coil (COILS); Coil (COILS); Coil (COILS); Coil (COILS); IPR001660 (SMART); G3DSA:1.20.5.340 (GENE3D); IPR001660 (PFAM); G3DSA:1.10.287.3550 (GENE3D); G3DSA:1.10.238.180 (GENE3D); IPR013761 (G3DSA:1.10.150.GENE3D); IPR032393 (PFAM); mobidb-lite (MOBIDB_LITE); mobidb-lite (MOBIDB_LITE); mobidb-lite (MOBIDB_LITE); mobidb-lite (MOBIDB_LITE); mobidb-lite (MOBIDB_LITE); mobidb-lite (MOBIDB_LITE); mobid…	F:GO:0005246; F:GO:0005515	F:calcium channel regulator activity; F:protein binding
STEC_011696.t1	uncharacterized protein LOC118463742				IPR023577 (SMART); IPR023577 (PFAM); G3DSA:2.40.320.10 (GENE3D); IPR008173 (PANTHER); IPR023577 (PROSITE_PROFILES); IPR008173 (CDD); IPR033469 (SUPERFAMILY)	no GO terms	no GO terms
[truncated: 12,605 more rows]
